# Supplementary material for: Suppression of PDHX by microRNA-27b deregulates cell metabolism and promotes growth in breast cancer
Source: Mol Cancer. 2018 Jul 16;17:100. doi: 10.1186/s12943-018-0851-8 (PMC6048708; doi:10.1186/s12943-018-0851-8)
Supplement: Supplementary file 2 — Table S1. Results of composite miRWalk target prediction. The top 30 are shown. Of these, PPP1CC, CDH11PLK2, JMJD1C, FN1, IRS1, NCOA7, YPEL3, MAP2K4 and PDHX were chosen for validation by luciferase assay. A cut-off was set for each program giving a binary prediction indicated as 1 or 0. These were tallied and those targets predicted by the most algorithms were considered the best potential targets. Raw data used for the survival analysis are included in Additional file 3: Table S2. (XLSX 9 kb) [file 12943_2018_851_MOESM2_ESM.xlsx]

## Sheet: Sheet1
Gene	DIANAmT	miRanda	miRDB	miRWalk	RNAhybrid	PICTAR5	PITA	RNA22	TargetScan	SUM
PPP1CC	1	1	1	1	1	1	1	1	1	9
CDH11	1	1	1	1	1	1	0	1	1	8
PLK2	1	1	1	1	1	1	0	1	1	8
TLK2	1	1	1	1	1	1	0	1	1	8
UBE2F	1	1	1	1	1	1	0	1	1	8
C5orf41	1	1	1	1	1	1	1	0	1	8
JMJD1C	1	1	1	1	0	1	1	1	1	8
PDS5B	1	1	1	1	1	1	1	0	1	8
DNAJC13	1	1	1	1	1	1	1	0	1	8
FN1	1	1	1	1	0	1	1	1	1	8
FLRT3	1	0	1	1	1	1	1	1	1	8
ST6GALNAC3	1	1	1	1	1	1	1	0	1	8
WSB1	1	1	1	1	1	1	0	1	1	8
GRSF1	1	1	1	1	0	1	1	1	1	8
GTF2I	1	1	0	1	1	1	1	1	1	8
NRBF2	1	1	0	1	1	1	1	1	1	8
HOXA13	1	1	1	1	1	1	0	1	1	8
HOXB3	1	1	1	1	0	1	1	1	1	8
IRS1	1	1	1	1	1	1	0	1	1	8
KITLG	1	1	1	1	1	1	1	0	1	8
UBR5	1	1	1	1	1	1	0	1	1	8
TEAD1	1	1	1	1	1	1	1	0	1	8
NCOA7	1	1	1	1	1	1	0	0	1	7
YPEL3	1	0	0	1	0	1	0	0	1	4
MAP2K4	1	1	1	1	0	1	1	0	1	7
TXN2	1	1	0	1	0	1	0	0	1	5
RPS6KA5	1	1	1	1	0	1	1	1	1	8
NOVA1	1	1	1	1	1	1	0	0	1	7
PDHX	1	1	1	1	0	1	1	1	1	8
CBLB	1	1	0	1	1	1	1	1	1	8
