# Supplementary material for: Suppression of PDHX by microRNA-27b deregulates cell metabolism and promotes growth in breast cancer
Source: Mol Cancer. 2018 Jul 16;17:100. doi: 10.1186/s12943-018-0851-8 (PMC6048708; doi:10.1186/s12943-018-0851-8)
Supplement: Supplementary file 3 — Table S2. Raw TCGA data used for survival analysis. Patient clinical information was downloaded for the TCGA patients with breast invasive carcinoma (BRCA) from cBioPortal and PDHX gene expression quantification data was downloaded from Genomic Data Commons Data Portal. (XLSX 104 kb) [file 12943_2018_851_MOESM3_ESM.xlsx]

## Sheet: Sheet1
barcode	PAM50	tissue	Cancer Type Detailed	Initial Patient Weight	Oncotree Code	Neoplasm Histologic Type Name	Diagnosis Age	Person Gender	Metastatic Site	Disease Free (Months)	Disease Free Status	Overall Survival Status	Overall Survival Months	Neoplasm Disease Stage American Joint Committee on Cancer Code	Menopause_Status	Prior Cancer Diagnosis Occurence	PR_status_by_ihc	ER_Status_By_IHC	HER2_status	hsa-mir-27b_MIMAT0000419	PDHX_ENSG00000110435
TCGA-3C-AALI		Primary Tumor	Breast Invasive Ductal Carcinoma	120	IDC	Infiltrating Ductal Carcinoma	50	FEMALE		131.57	DiseaseFree	LIVING	131.57	Stage IIB	Post (prior bilateral ovariectomy OR >12 mo since LMP with no prior hysterectomy)	No	Positive	Positive	Positive	8.64825	3.44445
TCGA-3C-AALJ		Primary Tumor	Breast Invasive Ductal Carcinoma	420	IDC	Infiltrating Ductal Carcinoma	62	FEMALE		48.42	DiseaseFree	LIVING	48.42	Stage IIB	Post (prior bilateral ovariectomy OR >12 mo since LMP with no prior hysterectomy)	No	Positive	Positive		9.59969	3.28153
TCGA-3C-AALK		Primary Tumor	Breast Invasive Ductal Carcinoma	140	IDC	Infiltrating Ductal Carcinoma	52	FEMALE		47.57	DiseaseFree	LIVING	47.57	Stage IA		No	Positive	Positive	Positive	8.98809	3.076
TCGA-4H-AAAK		Primary Tumor	Breast Invasive Lobular Carcinoma	770	ILC	Infiltrating Lobular Carcinoma	50	FEMALE		11.43	DiseaseFree	LIVING	11.43	Stage IIIA	Post (prior bilateral ovariectomy OR >12 mo since LMP with no prior hysterectomy)	No	Positive	Positive		9.43071	3.04825
TCGA-5L-AAT0		Primary Tumor	Breast Invasive Lobular Carcinoma	80	ILC	Infiltrating Lobular Carcinoma	42	FEMALE		48.52	DiseaseFree	LIVING	48.52	Stage IIA	Post (prior bilateral ovariectomy OR >12 mo since LMP with no prior hysterectomy)	Yes	Positive	Positive	Negative	8.46638	2.90456
TCGA-5T-A9QA		Primary Tumor	Breast Invasive Ductal Carcinoma	650	IDC	Other, specify	52	FEMALE		9.95	DiseaseFree	LIVING	9.95	Stage IIA		No	Negative	Positive	Negative	9.10606	4.236
TCGA-A1-A0SB	Normal	Primary Tumor	Adenoid Cystic Breast Cancer	120	ACBC	Other, specify	70	FEMALE		8.51	DiseaseFree	LIVING	8.51	Stage I	Post (prior bilateral ovariectomy OR >12 mo since LMP with no prior hysterectomy)	No	Negative	Positive	Negative	11.3886	3.16294
TCGA-A1-A0SD	LumA	Primary Tumor	Breast Invasive Ductal Carcinoma	50	IDC	Infiltrating Ductal Carcinoma	59	FEMALE		14.36	DiseaseFree	LIVING	14.36	Stage IIA		No	Positive	Positive	Negative	9.43255	3.64507
TCGA-A1-A0SE	LumA	Primary Tumor	Breast Mixed Ductal and Lobular Carcinoma	90	MDLC	Mixed Histology (please specify)	56	FEMALE		43.4	DiseaseFree	LIVING	43.4	Stage I	Pre (<6 months since LMP AND no prior bilateral ovariectomy AND not on estrogen replacement)	No	Positive	Positive	Negative	8.89767	3.54583
TCGA-A1-A0SF	LumA	Primary Tumor	Breast Invasive Ductal Carcinoma	190	IDC	Infiltrating Ductal Carcinoma	54	FEMALE		48.06	DiseaseFree	LIVING	48.06	Stage IIA	Pre (<6 months since LMP AND no prior bilateral ovariectomy AND not on estrogen replacement)	No	Positive	Positive	Negative	8.08434	3.32669
TCGA-A1-A0SG		Primary Tumor	Invasive Breast Carcinoma	120	BRCA	Other, specify	61	FEMALE		14.26	DiseaseFree	LIVING	14.26	Stage IIB	Post (prior bilateral ovariectomy OR >12 mo since LMP with no prior hysterectomy)	No	Positive	Positive	Negative	9.85949	3.79056
TCGA-A1-A0SH	LumA	Primary Tumor	Breast Invasive Ductal Carcinoma	240	IDC	Infiltrating Ductal Carcinoma	39	FEMALE		47.21	DiseaseFree	LIVING	47.21	Stage IIA	Pre (<6 months since LMP AND no prior bilateral ovariectomy AND not on estrogen replacement)	No	Positive	Negative	Negative	9.02037	2.66243
TCGA-A1-A0SI	LumB	Primary Tumor	Breast Invasive Ductal Carcinoma	40	IDC	Infiltrating Ductal Carcinoma	52	FEMALE		20.86	DiseaseFree	LIVING	20.86	Stage IIB		No	Positive	Positive	Negative	8.85609	3.19249
TCGA-A1-A0SJ	LumA	Primary Tumor	Breast Invasive Ductal Carcinoma	140	IDC	Infiltrating Ductal Carcinoma	39	FEMALE		13.67	DiseaseFree	LIVING	13.67	Stage IIIA		No	Positive	Positive	Negative	9.78946	3.89841
TCGA-A1-A0SK	Basal	Primary Tumor	Invasive Breast Carcinoma	160	BRCA	Other, specify	54	FEMALE				DECEASED	31.77	Stage IIA	Indeterminate (neither Pre or Postmenopausal)	No	Negative	Negative	Negative	10.9994	4.10273
TCGA-A1-A0SM	LumA	Primary Tumor	Breast Invasive Ductal Carcinoma	120	IDC	Infiltrating Ductal Carcinoma	77	MALE		7.95	DiseaseFree	LIVING	7.95	Stage IIA		No	Negative	Positive	Positive	8.90473	4.07476
TCGA-A1-A0SN	LumB	Primary Tumor	Breast Invasive Ductal Carcinoma	120	IDC	Infiltrating Ductal Carcinoma	50	FEMALE		39.29	DiseaseFree	LIVING	39.29	Stage IIA	Post (prior bilateral ovariectomy OR >12 mo since LMP with no prior hysterectomy)	No	Positive	Positive	Positive	8.12868	3.47065
TCGA-A1-A0SO		Primary Tumor	Breast Invasive Ductal Carcinoma	210	IDC	Infiltrating Ductal Carcinoma	67	FEMALE		27.99	DiseaseFree	LIVING	27.99	Stage IIB	Post (prior bilateral ovariectomy OR >12 mo since LMP with no prior hysterectomy)	No	Negative	Negative	Negative	8.08435	4.5388
TCGA-A2-A04N	LumA	Primary Tumor	Breast Invasive Ductal Carcinoma	130	IDC	Infiltrating Ductal Carcinoma	66	FEMALE		143.04	DiseaseFree	LIVING	143.04	Stage IA	Post (prior bilateral ovariectomy OR >12 mo since LMP with no prior hysterectomy)	No	Positive	Positive		7.97154	3.81735
TCGA-A2-A04Q	Basal	Primary Tumor	Breast Invasive Ductal Carcinoma	230	IDC	Infiltrating Ductal Carcinoma	48	FEMALE		78.35	DiseaseFree	LIVING	78.35	Stage IA	Post (prior bilateral ovariectomy OR >12 mo since LMP with no prior hysterectomy)	No	Negative	Negative	Negative	8.14084	3.1844
TCGA-A2-A04R	LumB	Primary Tumor	Breast Invasive Ductal Carcinoma	160	IDC	Infiltrating Ductal Carcinoma	36	FEMALE		121.85	DiseaseFree	LIVING	121.85	Stage IA	Pre (<6 months since LMP AND no prior bilateral ovariectomy AND not on estrogen replacement)	No	Positive	Positive	Negative	7.92408	4.06305
TCGA-A2-A04U	Basal	Primary Tumor	Breast Invasive Ductal Carcinoma	170	IDC	Infiltrating Ductal Carcinoma	47	FEMALE		87.19	DiseaseFree	LIVING	87.19	Stage IIA	Peri (6-12 months since last menstrual period)	No	Negative	Negative	Negative	10.1068	5.6294
TCGA-A2-A04V	LumA	Primary Tumor	Breast Invasive Ductal Carcinoma	200	IDC	Infiltrating Ductal Carcinoma	39	FEMALE		48.29	Recurred/Progressed	DECEASED	63.07	Stage IIA	Pre (<6 months since LMP AND no prior bilateral ovariectomy AND not on estrogen replacement)	No	Positive	Positive	Negative	8.17156	3.51904
TCGA-A2-A04W	Her2	Primary Tumor	Breast Invasive Ductal Carcinoma	420	IDC	Other, specify	50	FEMALE		101.91	DiseaseFree	LIVING	101.91	Stage IIB	Pre (<6 months since LMP AND no prior bilateral ovariectomy AND not on estrogen replacement)	No	Negative	Negative	Positive	9.85382	3.58117
TCGA-A2-A04Y	LumB	Primary Tumor	Breast Invasive Ductal Carcinoma	220	IDC	Infiltrating Ductal Carcinoma	53	FEMALE		36.1	DiseaseFree	LIVING	36.1	Stage IIB	Post (prior bilateral ovariectomy OR >12 mo since LMP with no prior hysterectomy)	No	Positive	Positive	Negative	9.4523	3.78324
TCGA-A2-A0CL	Normal	Primary Tumor	Breast Invasive Ductal Carcinoma	230	IDC	Infiltrating Ductal Carcinoma	37	FEMALE		99.05	DiseaseFree	LIVING	99.05	Stage IIIA	Pre (<6 months since LMP AND no prior bilateral ovariectomy AND not on estrogen replacement)	No	Positive	Positive	Negative	7.64877	3.64856
TCGA-A2-A0CM	Basal	Primary Tumor	Breast Invasive Ductal Carcinoma	300	IDC	Infiltrating Ductal Carcinoma	40	FEMALE		12.55	Recurred/Progressed	DECEASED	24.77	Stage IIA	Pre (<6 months since LMP AND no prior bilateral ovariectomy AND not on estrogen replacement)	No	Negative	Negative	Negative	8.01715	3.4393
TCGA-A2-A0CP	LumA	Primary Tumor	Breast Invasive Ductal Carcinoma	160	IDC	Infiltrating Ductal Carcinoma	60	FEMALE		92.41	DiseaseFree	LIVING	92.41	Stage IA	Post (prior bilateral ovariectomy OR >12 mo since LMP with no prior hysterectomy)	No	Positive	Positive		8.5791	3.15314
TCGA-A2-A0CS	LumA	Primary Tumor	Breast Invasive Ductal Carcinoma	220	IDC	Infiltrating Ductal Carcinoma	73	FEMALE	Other, specify			DECEASED	77.14	Stage IV	Post (prior bilateral ovariectomy OR >12 mo since LMP with no prior hysterectomy)	No	Positive	Positive	Negative	9.67543	3.46408
TCGA-A2-A0CT	LumA	Primary Tumor	Breast Invasive Ductal Carcinoma	190	IDC	Infiltrating Ductal Carcinoma	71	FEMALE		75.2	DiseaseFree	LIVING	75.2	Stage IIA	Post (prior bilateral ovariectomy OR >12 mo since LMP with no prior hysterectomy)	No	Negative	Positive	Negative	8.81709	4.68479
TCGA-A2-A0CU	LumA	Primary Tumor	Breast Invasive Ductal Carcinoma	190	IDC	Infiltrating Ductal Carcinoma	73	FEMALE				DECEASED	5.19	Stage IIA	Post (prior bilateral ovariectomy OR >12 mo since LMP with no prior hysterectomy)	No	Positive	Positive	Negative	9.48607	3.28808
TCGA-A2-A0CW	LumB	Primary Tumor	Breast Invasive Ductal Carcinoma	290	IDC	Infiltrating Ductal Carcinoma	67	FEMALE		107.85	DiseaseFree	LIVING	107.85	Stage IIB	Post (prior bilateral ovariectomy OR >12 mo since LMP with no prior hysterectomy)	No	Positive	Positive	Negative	9.39636	4.03607
TCGA-A2-A0CY	LumB	Primary Tumor	Breast Invasive Ductal Carcinoma	220	IDC	Infiltrating Ductal Carcinoma	63	FEMALE		54.96	DiseaseFree	LIVING	54.96	Stage IIB	Post (prior bilateral ovariectomy OR >12 mo since LMP with no prior hysterectomy)	No	Positive	Positive	Negative	9.4533	3.15292
TCGA-A2-A0CZ	Normal	Primary Tumor	Breast Invasive Ductal Carcinoma	240	IDC	Infiltrating Ductal Carcinoma	46	FEMALE		53.09	DiseaseFree	LIVING	53.09	Stage IIA	Peri (6-12 months since last menstrual period)	No	Positive	Positive	Negative	8.23229	3.19441
TCGA-A2-A0D2	Basal	Primary Tumor	Breast Invasive Ductal Carcinoma	330	IDC	Infiltrating Ductal Carcinoma	45	FEMALE		33.74	DiseaseFree	LIVING	33.74	Stage IIA	Pre (<6 months since LMP AND no prior bilateral ovariectomy AND not on estrogen replacement)	No	Negative	Negative	Negative	9.0048	4.75996
TCGA-A2-A0D3	LumA	Primary Tumor	Breast Invasive Ductal Carcinoma	420	IDC	Infiltrating Ductal Carcinoma	42	FEMALE		61.53	DiseaseFree	LIVING	61.53	Stage IA	Post (prior bilateral ovariectomy OR >12 mo since LMP with no prior hysterectomy)	No	Positive	Positive	Negative	8.48305	3.7085
TCGA-A2-A0D4	LumB	Primary Tumor	Breast Invasive Ductal Carcinoma	220	IDC	Infiltrating Ductal Carcinoma	37	FEMALE		25.2	DiseaseFree	LIVING	25.2	Stage IIB	Pre (<6 months since LMP AND no prior bilateral ovariectomy AND not on estrogen replacement)	No	Positive	Positive	Negative	8.53433	3.98806
TCGA-A2-A0EM	LumA	Primary Tumor	Breast Invasive Ductal Carcinoma	20	IDC	Infiltrating Ductal Carcinoma	73	FEMALE		101.64	DiseaseFree	LIVING	101.64	Stage IA	Post (prior bilateral ovariectomy OR >12 mo since LMP with no prior hysterectomy)	No	Positive	Positive		9.14992	3.39087
TCGA-A2-A0EN	LumA	Primary Tumor	Breast Invasive Lobular Carcinoma	110	ILC	Infiltrating Lobular Carcinoma	70	FEMALE		134.3	DiseaseFree	LIVING	134.3	Stage IIA	Post (prior bilateral ovariectomy OR >12 mo since LMP with no prior hysterectomy)	No	Positive	Positive	Negative	9.75083	3.20867
TCGA-A2-A0EO	LumA	Primary Tumor	Breast Invasive Ductal Carcinoma	200	IDC	Infiltrating Ductal Carcinoma	54	FEMALE		80.22	DiseaseFree	LIVING	80.22	Stage IA	Peri (6-12 months since last menstrual period)	No	Positive	Positive	Negative	8.17237	3.5276
TCGA-A2-A0EP	LumA	Primary Tumor	Breast Invasive Lobular Carcinoma	560	ILC	Infiltrating Lobular Carcinoma	56	FEMALE		118.36	DiseaseFree	LIVING	118.36	Stage I	Post (prior bilateral ovariectomy OR >12 mo since LMP with no prior hysterectomy)	No	Negative	Positive	Negative	10.5244	2.87188
TCGA-A2-A0EQ	Her2	Primary Tumor	Breast Invasive Ductal Carcinoma	600	IDC	Infiltrating Ductal Carcinoma	64	FEMALE		79.7	DiseaseFree	LIVING	79.7	Stage IIA	Post (prior bilateral ovariectomy OR >12 mo since LMP with no prior hysterectomy)	No	Negative	Negative	Positive	7.78517	3.82117
TCGA-A2-A0ES	LumA	Primary Tumor	Breast Invasive Lobular Carcinoma	460	ILC	Infiltrating Lobular Carcinoma	52	FEMALE		71.94	DiseaseFree	LIVING	71.94	Stage IIA	Post (prior bilateral ovariectomy OR >12 mo since LMP with no prior hysterectomy)	No	Positive	Positive	Negative	9.28697	3.28239
TCGA-A2-A0ET	LumA	Primary Tumor	Breast Invasive Ductal Carcinoma	890	IDC	Infiltrating Ductal Carcinoma	58	FEMALE		35.02	DiseaseFree	LIVING	35.02	Stage IIIA	Post (prior bilateral ovariectomy OR >12 mo since LMP with no prior hysterectomy)	No	Positive	Positive	Negative	6.87482	3.43938
TCGA-A2-A0EU	LumA	Primary Tumor	Breast Invasive Ductal Carcinoma	610	IDC	Infiltrating Ductal Carcinoma	79	FEMALE		34.26	DiseaseFree	LIVING	34.26	Stage IA	Post (prior bilateral ovariectomy OR >12 mo since LMP with no prior hysterectomy)	No	Positive	Positive	Negative	8.52283	4.4208
TCGA-A2-A0EV	LumA	Primary Tumor	Breast Invasive Ductal Carcinoma	960	IDC	Infiltrating Ductal Carcinoma	80	FEMALE		31.8	DiseaseFree	LIVING	31.8	Stage IA	Post (prior bilateral ovariectomy OR >12 mo since LMP with no prior hysterectomy)	No	Positive	Positive	Negative	8.64846	2.73669
TCGA-A2-A0EW	LumA	Primary Tumor	Breast Invasive Lobular Carcinoma	1710	ILC	Infiltrating Lobular Carcinoma	53	FEMALE		44.45	Recurred/Progressed	DECEASED	61.89	Stage IIIC	Post (prior bilateral ovariectomy OR >12 mo since LMP with no prior hysterectomy)	No	Positive	Positive	Negative	9.12123	3.3002
TCGA-A2-A0EY	LumB	Primary Tumor	Breast Invasive Ductal Carcinoma	580	IDC	Infiltrating Ductal Carcinoma	62	FEMALE		63.24	DiseaseFree	LIVING	63.24	Stage IIB	Post (prior bilateral ovariectomy OR >12 mo since LMP with no prior hysterectomy)	No	Negative	Positive	Positive	9.18157	2.97743
TCGA-A2-A0ST	Basal	Primary Tumor	Breast Invasive Ductal Carcinoma	210	IDC	Infiltrating Ductal Carcinoma	62	FEMALE		99.11	DiseaseFree	LIVING	99.11	Stage IIA	Post (prior bilateral ovariectomy OR >12 mo since LMP with no prior hysterectomy)	No	Negative	Negative		8.78417	4.95915
TCGA-A2-A0SU	LumA	Primary Tumor	Breast Invasive Ductal Carcinoma	380	IDC	Infiltrating Ductal Carcinoma	66	FEMALE		54.6	DiseaseFree	LIVING	54.6	Stage IIA	Post (prior bilateral ovariectomy OR >12 mo since LMP with no prior hysterectomy)	No	Positive	Positive	Negative	8.91653	3.48756
TCGA-A2-A0SV	LumB	Primary Tumor	Breast Invasive Ductal Carcinoma	600	IDC	Infiltrating Ductal Carcinoma	63	FEMALE	Bone			DECEASED	27.1	Stage IV	Post (prior bilateral ovariectomy OR >12 mo since LMP with no prior hysterectomy)	No	Positive	Positive	Negative	9.93109	3.73588
TCGA-A2-A0SW	LumB	Primary Tumor	Breast Invasive Ductal Carcinoma	680	IDC	Infiltrating Ductal Carcinoma	82	FEMALE	Liver	21.45	Recurred/Progressed	DECEASED	44.84	Stage IV	Post (prior bilateral ovariectomy OR >12 mo since LMP with no prior hysterectomy)	No	Negative	Positive		9.78419	3.49945
TCGA-A2-A0SX	Basal	Primary Tumor	Breast Invasive Ductal Carcinoma	910	IDC	Infiltrating Ductal Carcinoma	48	FEMALE		40.7	Recurred/Progressed	LIVING	50.39	Stage IA	Pre (<6 months since LMP AND no prior bilateral ovariectomy AND not on estrogen replacement)	No	Negative	Negative	Negative	9.63672	3.04798
TCGA-A2-A0T0	Basal	Primary Tumor	Breast Invasive Ductal Carcinoma	190	IDC	Infiltrating Ductal Carcinoma	59	FEMALE		17.51	DiseaseFree	LIVING	17.51	Stage IIB	Post (prior bilateral ovariectomy OR >12 mo since LMP with no prior hysterectomy)	No	Negative	Negative	Negative	10.0469	4.15585
TCGA-A2-A0T1	Her2	Primary Tumor	Breast Invasive Ductal Carcinoma	230	IDC	Infiltrating Ductal Carcinoma	55	FEMALE		17.12	DiseaseFree	LIVING	17.12	Stage IIIC	Post (prior bilateral ovariectomy OR >12 mo since LMP with no prior hysterectomy)	No	Negative	Negative	Positive	9.49504	3.28447
TCGA-A2-A0T2	Basal	Primary Tumor	Breast Invasive Ductal Carcinoma	270	IDC	Infiltrating Ductal Carcinoma	66	FEMALE	Liver			DECEASED	8.38	Stage IV	Post (prior bilateral ovariectomy OR >12 mo since LMP with no prior hysterectomy)	No	Negative	Negative	Negative	8.74417	3.72651
TCGA-A2-A0T4	LumA	Primary Tumor	Breast Invasive Lobular Carcinoma	1500	ILC	Infiltrating Lobular Carcinoma	62	FEMALE		20.5	DiseaseFree	LIVING	20.5	Stage IIA	Post (prior bilateral ovariectomy OR >12 mo since LMP with no prior hysterectomy)	No	Positive	Positive	Negative	8.50174	3.61661
TCGA-A2-A0T5	LumA	Primary Tumor	Breast Invasive Ductal Carcinoma	1740	IDC	Infiltrating Ductal Carcinoma	39	FEMALE		17.44	DiseaseFree	LIVING	17.44	Stage IIA	Pre (<6 months since LMP AND no prior bilateral ovariectomy AND not on estrogen replacement)	No	Positive	Positive	Negative	9.36641	3.90131
TCGA-A2-A0T6	LumA	Primary Tumor	Breast Invasive Lobular Carcinoma	1020	ILC	Infiltrating Lobular Carcinoma	50	FEMALE		18.89	DiseaseFree	LIVING	18.89	Stage IIB	Pre (<6 months since LMP AND no prior bilateral ovariectomy AND not on estrogen replacement)	No	Positive	Positive	Negative	8.69299	3.01824
TCGA-A2-A0T7	LumA	Primary Tumor	Breast Invasive Ductal Carcinoma	990	IDC	Infiltrating Ductal Carcinoma	51	FEMALE		20.73	DiseaseFree	LIVING	20.73	Stage IIA	Pre (<6 months since LMP AND no prior bilateral ovariectomy AND not on estrogen replacement)	No	Positive	Positive	Negative	9.57894	3.56514
TCGA-A2-A0YD	LumA	Primary Tumor	Breast Invasive Lobular Carcinoma	740	ILC	Infiltrating Lobular Carcinoma	63	FEMALE		25.26	DiseaseFree	LIVING	25.26	Stage IIB	Post (prior bilateral ovariectomy OR >12 mo since LMP with no prior hysterectomy)	No	Positive	Positive		8.70444	3.13701
TCGA-A2-A0YG	LumB	Primary Tumor	Breast Invasive Ductal Carcinoma	1530	IDC	Infiltrating Ductal Carcinoma	63	FEMALE		21.88	DiseaseFree	LIVING	21.88	Stage IIIC	Post (prior bilateral ovariectomy OR >12 mo since LMP with no prior hysterectomy)	No	Positive	Positive	Positive	7.82254	3.21944
TCGA-A2-A0YH	LumB	Primary Tumor	Breast Invasive Ductal Carcinoma	480	IDC	Infiltrating Ductal Carcinoma	53	FEMALE		21.65	DiseaseFree	LIVING	21.65	Stage IIIA	Post (prior bilateral ovariectomy OR >12 mo since LMP with no prior hysterectomy)	No	Positive	Positive	Negative	9.19022	3.7641
TCGA-A2-A0YI	LumA	Primary Tumor	Breast Mixed Ductal and Lobular Carcinoma	340	MDLC	Infiltrating Ductal Carcinoma	62	FEMALE		49.44	DiseaseFree	LIVING	49.44	Stage I	Post (prior bilateral ovariectomy OR >12 mo since LMP with no prior hysterectomy)	No	Positive	Positive	Negative	8.41524	3.71799
TCGA-A2-A0YK	Normal	Primary Tumor	Breast Invasive Lobular Carcinoma	620	ILC	Infiltrating Lobular Carcinoma	61	FEMALE		19.32	DiseaseFree	LIVING	19.32	Stage IIA	Post (prior bilateral ovariectomy OR >12 mo since LMP with no prior hysterectomy)	No	Negative	Positive	Negative	8.50438	3.20857
TCGA-A2-A0YL	LumA	Primary Tumor	Breast Invasive Lobular Carcinoma	730	ILC	Infiltrating Lobular Carcinoma	48	FEMALE		48.42	DiseaseFree	LIVING	48.42	Stage IIIA	Pre (<6 months since LMP AND no prior bilateral ovariectomy AND not on estrogen replacement)	No	Positive	Positive	Negative	7.25707	3.14677
TCGA-A2-A0YM	Basal	Primary Tumor	Breast Invasive Ductal Carcinoma	360	IDC	Infiltrating Ductal Carcinoma	67	FEMALE		31.7	DiseaseFree	LIVING	31.7	Stage IIA	Post (prior bilateral ovariectomy OR >12 mo since LMP with no prior hysterectomy)	No	Negative	Negative		7.27652	3.56596
TCGA-A2-A1FV	LumA	Primary Tumor	Breast Invasive Lobular Carcinoma	150	ILC	Infiltrating Lobular Carcinoma	74	FEMALE		23.46	DiseaseFree	LIVING	23.46	Stage IIB	Post (prior bilateral ovariectomy OR >12 mo since LMP with no prior hysterectomy)	No	Positive	Positive	Negative	9.13086	3.99086
TCGA-A2-A1FW	LumB	Primary Tumor	Breast Invasive Ductal Carcinoma	640	IDC	Infiltrating Ductal Carcinoma	62	FEMALE		17.35	DiseaseFree	LIVING	17.35	Stage IIIA	Post (prior bilateral ovariectomy OR >12 mo since LMP with no prior hysterectomy)	No	Negative	Positive	Negative	8.88158	4.75354
TCGA-A2-A1FX	LumB	Primary Tumor	Breast Invasive Ductal Carcinoma	360	IDC	Infiltrating Ductal Carcinoma	61	FEMALE		60.68	DiseaseFree	LIVING	60.68	Stage IIIA	Post (prior bilateral ovariectomy OR >12 mo since LMP with no prior hysterectomy)	No	Positive	Positive		7.7237	4.30556
TCGA-A2-A1FZ	LumA	Primary Tumor	Breast Invasive Ductal Carcinoma	740	IDC	Infiltrating Ductal Carcinoma	63	FEMALE		22.44	DiseaseFree	LIVING	22.44	Stage IIA	Post (prior bilateral ovariectomy OR >12 mo since LMP with no prior hysterectomy)	No	Positive	Positive	Negative	8.32088	3.59891
TCGA-A2-A1G0	LumA	Primary Tumor	Breast Invasive Ductal Carcinoma	730	IDC	Other, specify	49	FEMALE		20.24	DiseaseFree	LIVING	20.24	Stage IIB	Pre (<6 months since LMP AND no prior bilateral ovariectomy AND not on estrogen replacement)	No	Positive	Positive	Negative	8.90504	3.26298
TCGA-A2-A1G1	Basal	Primary Tumor	Breast Invasive Ductal Carcinoma	280	IDC	Infiltrating Ductal Carcinoma	85	FEMALE		19.19	DiseaseFree	LIVING	19.19	Stage IIB	Post (prior bilateral ovariectomy OR >12 mo since LMP with no prior hysterectomy)	No	Negative	Negative	Positive	9.79632	3.7125
TCGA-A2-A1G4	LumB	Primary Tumor	Breast Invasive Ductal Carcinoma	710	IDC	Infiltrating Ductal Carcinoma	71	FEMALE		19.55	DiseaseFree	LIVING	19.55	Stage IIIA	Post (prior bilateral ovariectomy OR >12 mo since LMP with no prior hysterectomy)	Yes	Positive	Positive	Negative	9.96094	3.59821
TCGA-A2-A1G6	Normal	Primary Tumor	Breast Invasive Ductal Carcinoma	770	IDC	Infiltrating Ductal Carcinoma	50	FEMALE		16.46	DiseaseFree	LIVING	16.46	Stage IIIA	Pre (<6 months since LMP AND no prior bilateral ovariectomy AND not on estrogen replacement)	No	Negative	Negative	Negative	9.08872	3.51102
TCGA-A2-A259	LumA	Primary Tumor	Breast Invasive Ductal Carcinoma	280	IDC	Infiltrating Ductal Carcinoma	70	FEMALE		52.43	DiseaseFree	LIVING	52.43	Stage I	Post (prior bilateral ovariectomy OR >12 mo since LMP with no prior hysterectomy)	No	Positive	Positive	Negative	9.32605	4.00866
TCGA-A2-A25A	Normal	Primary Tumor	Breast Invasive Lobular Carcinoma	160	ILC	Infiltrating Lobular Carcinoma	44	FEMALE		107.62	DiseaseFree	LIVING	107.62	Stage IIA	Pre (<6 months since LMP AND no prior bilateral ovariectomy AND not on estrogen replacement)	Yes	Positive	Positive	Negative	9.23421	3.22074
TCGA-A2-A25C	LumB	Primary Tumor	Breast Invasive Ductal Carcinoma	730	IDC	Infiltrating Ductal Carcinoma	50	FEMALE		17.18	DiseaseFree	LIVING	17.18	Stage IIB	Pre (<6 months since LMP AND no prior bilateral ovariectomy AND not on estrogen replacement)	No	Positive	Positive	Negative	8.15197	3.57426
TCGA-A2-A25D	LumA	Primary Tumor	Breast Invasive Lobular Carcinoma	430	ILC	Infiltrating Lobular Carcinoma	90	FEMALE		18.13	DiseaseFree	LIVING	18.13	Stage IIIC	Post (prior bilateral ovariectomy OR >12 mo since LMP with no prior hysterectomy)	No	Negative	Positive	Negative	8.59282	3.63438
TCGA-A2-A25E	LumB	Primary Tumor	Breast Invasive Ductal Carcinoma	200	IDC	Infiltrating Ductal Carcinoma	34	FEMALE		98.19	Recurred/Progressed	LIVING	105.26	Stage IIIA	Pre (<6 months since LMP AND no prior bilateral ovariectomy AND not on estrogen replacement)	No	Positive	Positive		8.11325	4.38763
TCGA-A2-A25F	Basal	Primary Tumor	Breast Invasive Ductal Carcinoma	390	IDC	Infiltrating Ductal Carcinoma	66	FEMALE		10.58	DiseaseFree	LIVING	10.58	Stage IIA	Post (prior bilateral ovariectomy OR >12 mo since LMP with no prior hysterectomy)	No	Positive	Negative	Negative	8.52825	3.38469
TCGA-A2-A3XS	Basal	Primary Tumor	Breast Invasive Ductal Carcinoma	40	IDC	Infiltrating Ductal Carcinoma	62	FEMALE		22.4	Recurred/Progressed	DECEASED	33.9	Stage IIIA	Post (prior bilateral ovariectomy OR >12 mo since LMP with no prior hysterectomy)	No	Negative	Negative		9.93803	3.09148
TCGA-A2-A3XT	Basal	Primary Tumor	Breast Invasive Ductal Carcinoma	340	IDC	Infiltrating Ductal Carcinoma	45	FEMALE		91	DiseaseFree	LIVING	91	Stage IIB	Pre (<6 months since LMP AND no prior bilateral ovariectomy AND not on estrogen replacement)	No	Negative	Negative	Negative	9.41182	4.34987
TCGA-A2-A3XU	Basal	Primary Tumor	Breast Invasive Ductal Carcinoma	350	IDC	Infiltrating Ductal Carcinoma	35	FEMALE		21.91	Recurred/Progressed	DECEASED	29.96	Stage IIB	Post (prior bilateral ovariectomy OR >12 mo since LMP with no prior hysterectomy)	No	Negative	Negative		9.84696	2.81914
TCGA-A2-A3XW	Normal	Primary Tumor	Breast Invasive Ductal Carcinoma	690	IDC	Infiltrating Ductal Carcinoma	42	FEMALE		56.24	DiseaseFree	LIVING	56.24	Stage IIB	Pre (<6 months since LMP AND no prior bilateral ovariectomy AND not on estrogen replacement)	No	Negative	Positive	Negative	11.7911	2.11089
TCGA-A2-A3XX	Basal	Primary Tumor	Breast Invasive Ductal Carcinoma	780	IDC	Infiltrating Ductal Carcinoma	49	FEMALE				DECEASED	47.27	Stage IIA	Post (prior bilateral ovariectomy OR >12 mo since LMP with no prior hysterectomy)	No	Negative	Negative	Negative	9.08012	3.12976
TCGA-A2-A3XZ	Her2	Primary Tumor	Breast Invasive Ductal Carcinoma	1100	IDC	Infiltrating Ductal Carcinoma	46	FEMALE		50.33	DiseaseFree	LIVING	50.33	Stage I	Pre (<6 months since LMP AND no prior bilateral ovariectomy AND not on estrogen replacement)	No	Negative	Negative	Positive	8.87747	3.07582
TCGA-A2-A3Y0	Basal	Primary Tumor	Breast Invasive Ductal Carcinoma	850	IDC	Infiltrating Ductal Carcinoma	57	FEMALE		50.79	DiseaseFree	LIVING	50.79	Stage IIB	Post (prior bilateral ovariectomy OR >12 mo since LMP with no prior hysterectomy)	No	Negative	Positive	Negative	9.72377	2.91585
TCGA-A2-A4RW	LumA	Primary Tumor	Breast Invasive Lobular Carcinoma	1550	ILC	Infiltrating Lobular Carcinoma	49	FEMALE		7.29	DiseaseFree	LIVING	7.29	Stage IIIC	Pre (<6 months since LMP AND no prior bilateral ovariectomy AND not on estrogen replacement)	No	Positive	Positive	Negative	7.57632	3.20142
TCGA-A2-A4RX	Basal	Primary Tumor	Metaplastic Breast Cancer	920	MBC	Metaplastic Carcinoma	67	FEMALE		24.38	DiseaseFree	LIVING	24.38	Stage IIA	Post (prior bilateral ovariectomy OR >12 mo since LMP with no prior hysterectomy)	No	Positive	Positive	Negative	10.6403	3.14716
TCGA-A2-A4RY	Normal	Primary Tumor	Breast Invasive Lobular Carcinoma	1180	ILC	Infiltrating Lobular Carcinoma	46	FEMALE		21.29	DiseaseFree	LIVING	21.29	Stage IIIC	Pre (<6 months since LMP AND no prior bilateral ovariectomy AND not on estrogen replacement)	No	Positive	Positive	Negative	8.74463	3.11121
TCGA-A2-A4S0	LumA	Primary Tumor	Breast Invasive Mixed Mucinous Carcinoma	960	IMMC	Mucinous Carcinoma	77	FEMALE		23.19	DiseaseFree	LIVING	23.19	Stage IIA	Post (prior bilateral ovariectomy OR >12 mo since LMP with no prior hysterectomy)	No	Positive	Positive	Negative	7.33795	4.07327
TCGA-A2-A4S1		Primary Tumor	Metaplastic Breast Cancer	350	MBC	Metaplastic Carcinoma	66	FEMALE		26.94	DiseaseFree	LIVING	26.94	Stage IIA	Post (prior bilateral ovariectomy OR >12 mo since LMP with no prior hysterectomy)	No	Negative	Positive	Negative	10.525	2.38559
TCGA-A2-A4S2	LumA	Primary Tumor	Breast Invasive Lobular Carcinoma	1390	ILC	Infiltrating Lobular Carcinoma	62	FEMALE		21.12	DiseaseFree	LIVING	21.12	Stage IIIA	Post (prior bilateral ovariectomy OR >12 mo since LMP with no prior hysterectomy)	No	Positive	Positive	Negative	7.62941	3.61874
TCGA-A7-A0CE	Basal	Primary Tumor	Breast Invasive Ductal Carcinoma	330	IDC	Infiltrating Ductal Carcinoma	57	FEMALE		35.28	DiseaseFree	LIVING	35.28	Stage IIA	Indeterminate (neither Pre or Postmenopausal)	No	Negative	Negative	Negative	8.76443	3.14905
TCGA-A7-A0CG	LumA	Primary Tumor	Breast Mixed Ductal and Lobular Carcinoma	200	MDLC	Mixed Histology (please specify)	78	FEMALE		34.26	DiseaseFree	LIVING	34.26	Stage IIA	Post (prior bilateral ovariectomy OR >12 mo since LMP with no prior hysterectomy)	No	Negative	Positive	Negative	8.56723	3.47295
TCGA-A7-A0CH	LumA	Primary Tumor	Breast Invasive Ductal Carcinoma	360	IDC	Infiltrating Ductal Carcinoma	79	FEMALE		35.45	DiseaseFree	LIVING	35.45	Stage IIA	Post (prior bilateral ovariectomy OR >12 mo since LMP with no prior hysterectomy)	No				9.65229	3.59235
TCGA-A7-A0CJ	LumB	Primary Tumor	Breast Invasive Ductal Carcinoma	310	IDC	Infiltrating Ductal Carcinoma	57	FEMALE		30.58	DiseaseFree	LIVING	30.58	Stage IIA	Post (prior bilateral ovariectomy OR >12 mo since LMP with no prior hysterectomy)	No	Positive	Positive	Negative	10.2056	3.95702
TCGA-A7-A0D9	LumA	Primary Tumor	Breast Invasive Ductal Carcinoma	1760	IDC	Infiltrating Ductal Carcinoma	37	FEMALE		37.42	DiseaseFree	LIVING	37.42	Stage IIA	Pre (<6 months since LMP AND no prior bilateral ovariectomy AND not on estrogen replacement)	No	Negative	Positive	Negative	7.95808	3.54205
TCGA-A7-A0DA	Basal	Primary Tumor	Breast Invasive Ductal Carcinoma	350	IDC	Infiltrating Ductal Carcinoma	62	FEMALE		35.64	DiseaseFree	LIVING	35.64	Stage IIA	Post (prior bilateral ovariectomy OR >12 mo since LMP with no prior hysterectomy)	No	Negative	Negative	Negative	10.8983	3.12664
TCGA-A7-A0DB	LumA	Primary Tumor	Breast Invasive Ductal Carcinoma	300	IDC	Infiltrating Ductal Carcinoma	56	FEMALE		33.08	DiseaseFree	LIVING	33.08	Stage IIA	Post (prior bilateral ovariectomy OR >12 mo since LMP with no prior hysterectomy)	No	Positive	Positive	Negative	10.6684	3.67108
TCGA-A7-A13D	Basal	Primary Tumor	Breast Invasive Ductal Carcinoma	240	IDC	Infiltrating Ductal Carcinoma	46	FEMALE		31.7	DiseaseFree	LIVING	31.7	Stage IIA	Post (prior bilateral ovariectomy OR >12 mo since LMP with no prior hysterectomy)	No	Positive	Negative	Negative	10.8599	3.28864
TCGA-A7-A13G	LumA	Primary Tumor	Breast Invasive Ductal Carcinoma	120	IDC	Infiltrating Ductal Carcinoma	79	FEMALE		19.25	Recurred/Progressed	LIVING	23.59	Stage IIA	Post (prior bilateral ovariectomy OR >12 mo since LMP with no prior hysterectomy)	Yes	Positive	Positive	Negative	9.43251	3.61698
TCGA-A7-A13H	LumA	Primary Tumor	Breast Invasive Lobular Carcinoma	140	ILC	Infiltrating Lobular Carcinoma	61	FEMALE		26.12	Recurred/Progressed	LIVING	29.53	Stage IIB	Post (prior bilateral ovariectomy OR >12 mo since LMP with no prior hysterectomy)	No	Positive	Positive	Negative	10.4998	3.17553
TCGA-A7-A26E	LumA	Primary Tumor	Breast Invasive Lobular Carcinoma	230	ILC	Infiltrating Lobular Carcinoma	71	FEMALE		31.34	DiseaseFree	LIVING	31.34	Stage IIIA	Post (prior bilateral ovariectomy OR >12 mo since LMP with no prior hysterectomy)	Yes	Positive	Positive	Negative	9.38375	3.37139
TCGA-A7-A26G	Basal	Primary Tumor	Metaplastic Breast Cancer	410	MBC	Other, specify	50	FEMALE		23.72	DiseaseFree	LIVING	23.72	Stage IIA	Pre (<6 months since LMP AND no prior bilateral ovariectomy AND not on estrogen replacement)	No	Negative	Negative	Negative	8.91088	5.6201
TCGA-A7-A26H	LumA	Primary Tumor	Breast Invasive Ductal Carcinoma	280	IDC	Infiltrating Ductal Carcinoma	72	FEMALE		10.22	Recurred/Progressed	LIVING	23.78	Stage IIA	Post (prior bilateral ovariectomy OR >12 mo since LMP with no prior hysterectomy)	Yes	Negative	Positive	Positive	8.28511	3.52997
TCGA-A7-A3IY	LumA	Primary Tumor	Breast Invasive Mixed Mucinous Carcinoma	130	IMMC	Mucinous Carcinoma	71	FEMALE		11.33	DiseaseFree	LIVING	11.33	Stage I	Post (prior bilateral ovariectomy OR >12 mo since LMP with no prior hysterectomy)	No	Positive	Positive	Negative	10.7171	3.05673
TCGA-A7-A3IZ	LumA	Primary Tumor	Breast Invasive Lobular Carcinoma	290	ILC	Infiltrating Lobular Carcinoma	62	FEMALE		10.58	DiseaseFree	LIVING	10.58	Stage IIA	Post (prior bilateral ovariectomy OR >12 mo since LMP with no prior hysterectomy)	No	Negative	Positive	Negative	8.58779	3.34912
TCGA-A7-A3J0	LumA	Primary Tumor	Breast Invasive Mixed Mucinous Carcinoma	110	IMMC	Mucinous Carcinoma	62	FEMALE		10.28	DiseaseFree	LIVING	10.28	Stage IIA	Post (prior bilateral ovariectomy OR >12 mo since LMP with no prior hysterectomy)	No	Positive	Positive	Negative	8.09493	3.69685
TCGA-A7-A3J1	LumA	Primary Tumor	Breast Invasive Lobular Carcinoma	100	ILC	Infiltrating Lobular Carcinoma	63	FEMALE		11.27	DiseaseFree	LIVING	11.27	Stage IA	Post (prior bilateral ovariectomy OR >12 mo since LMP with no prior hysterectomy)	Yes	Positive	Positive	Negative	8.72126	3.55287
TCGA-A7-A3RF	LumA	Primary Tumor	Breast Invasive Mixed Mucinous Carcinoma	190	IMMC	Mucinous Carcinoma	79	FEMALE		6.31	Recurred/Progressed	LIVING	13.4	Stage IIA	Post (prior bilateral ovariectomy OR >12 mo since LMP with no prior hysterectomy)	No	Positive	Positive	Negative	9.31459	3.64842
TCGA-A7-A425	LumA	Primary Tumor	Breast Invasive Lobular Carcinoma	400	ILC	Infiltrating Lobular Carcinoma	70	FEMALE		14.55	Recurred/Progressed	LIVING	14.68	Stage IIIC	Post (prior bilateral ovariectomy OR >12 mo since LMP with no prior hysterectomy)	No	Positive	Positive	Positive	8.18397	3.36151
TCGA-A7-A4SA	LumA	Primary Tumor	Breast Invasive Lobular Carcinoma	220	ILC	Infiltrating Lobular Carcinoma	40	FEMALE		14.91	DiseaseFree	LIVING	14.91	Stage IIB	Pre (<6 months since LMP AND no prior bilateral ovariectomy AND not on estrogen replacement)	No	Negative	Positive	Negative	9.52636	3.0235
TCGA-A7-A4SB	LumA	Primary Tumor	Breast Invasive Lobular Carcinoma	120	ILC	Infiltrating Lobular Carcinoma	56	FEMALE		13.73	DiseaseFree	LIVING	13.73	Stage IIIA	Post (prior bilateral ovariectomy OR >12 mo since LMP with no prior hysterectomy)	No	Positive	Positive	Negative	7.06991	3.04249
TCGA-A7-A4SC	LumA	Primary Tumor	Breast Invasive Lobular Carcinoma	360	ILC	Infiltrating Lobular Carcinoma	62	FEMALE		14.65	DiseaseFree	LIVING	14.65	Stage IIB	Post (prior bilateral ovariectomy OR >12 mo since LMP with no prior hysterectomy)	No	Negative	Positive	Positive	7.51932	3.76402
TCGA-A7-A4SD	Basal	Primary Tumor	Breast Invasive Ductal Carcinoma	230	IDC	Infiltrating Ductal Carcinoma	52	FEMALE		14.49	DiseaseFree	LIVING	14.49	Stage IIA	Post (prior bilateral ovariectomy OR >12 mo since LMP with no prior hysterectomy)	No	Negative	Negative	Negative	9.3198	3.68725
TCGA-A7-A4SF	Her2	Primary Tumor	Breast Invasive Ductal Carcinoma	130	IDC	Infiltrating Ductal Carcinoma	54	FEMALE		17.9	DiseaseFree	LIVING	17.9	Stage IIA	Post (prior bilateral ovariectomy OR >12 mo since LMP with no prior hysterectomy)	No	Negative	Positive	Positive	8.74341	3.61794
TCGA-A7-A56D		Primary Tumor	Breast Invasive Ductal Carcinoma	80	IDC	Infiltrating Ductal Carcinoma	84	FEMALE		14.72	DiseaseFree	LIVING	14.72	Stage IIA	Post (prior bilateral ovariectomy OR >12 mo since LMP with no prior hysterectomy)	No	Positive	Positive	Negative	9.75487	2.10155
TCGA-A7-A5ZV	Basal	Primary Tumor	Breast Invasive Carcinoma, NOS	940	BRCNOS	Infiltrating Carcinoma NOS	62	FEMALE		12.09	DiseaseFree	LIVING	12.09	Stage IIA	Post (prior bilateral ovariectomy OR >12 mo since LMP with no prior hysterectomy)	No	Negative	Negative	Negative	9.42627	4.19005
TCGA-A7-A5ZW	LumA	Primary Tumor	Breast Invasive Ductal Carcinoma	60	IDC	Infiltrating Ductal Carcinoma	47	FEMALE		10.71	DiseaseFree	LIVING	10.71	Stage IIA	Peri (6-12 months since last menstrual period)	No	Positive	Positive	Negative	9.0556	3.48324
TCGA-A7-A5ZX	LumA	Primary Tumor	Breast Invasive Lobular Carcinoma	70	ILC	Infiltrating Lobular Carcinoma	48	FEMALE		11.04	DiseaseFree	LIVING	11.04	Stage IIIC	Pre (<6 months since LMP AND no prior bilateral ovariectomy AND not on estrogen replacement)	Yes	Positive	Positive	Negative	8.04537	3.26353
TCGA-A7-A6VV		Primary Tumor	Breast Invasive Ductal Carcinoma	1100	IDC	Infiltrating Ductal Carcinoma	51	FEMALE		10.28	DiseaseFree	LIVING	10.28	Stage IIA	Peri (6-12 months since last menstrual period)	No	Negative	Negative	Negative	10.3228	5.04675
TCGA-A7-A6VW		Primary Tumor	Breast Invasive Ductal Carcinoma	370	IDC	Infiltrating Ductal Carcinoma	48	FEMALE		9.36	DiseaseFree	LIVING	9.36	Stage IIA	Post (prior bilateral ovariectomy OR >12 mo since LMP with no prior hysterectomy)	No	Negative	Negative	Negative	9.89073	3.66428
TCGA-A7-A6VX		Primary Tumor	Breast Invasive Ductal Carcinoma	200	IDC	Infiltrating Ductal Carcinoma	68	FEMALE		10.41	DiseaseFree	LIVING	10.41	Stage IIA	Post (prior bilateral ovariectomy OR >12 mo since LMP with no prior hysterectomy)	No	Positive	Positive	Negative	9.59259	3.81615
TCGA-A7-A6VY		Primary Tumor	Breast Invasive Ductal Carcinoma	70	IDC	Infiltrating Ductal Carcinoma	48	FEMALE		8.74	DiseaseFree	LIVING	8.74	Stage IIB	Post (prior bilateral ovariectomy OR >12 mo since LMP with no prior hysterectomy)	No	Negative	Negative	Negative	9.60457	3.69933
TCGA-A8-A06N	LumB	Primary Tumor	Breast Invasive Ductal Carcinoma	510	IDC	Infiltrating Ductal Carcinoma	66	FEMALE		0	DiseaseFree	LIVING	0	Stage IIIB	Post (prior bilateral ovariectomy OR >12 mo since LMP with no prior hysterectomy)	No	Negative	Positive	Negative	8.24222	4.10758
TCGA-A8-A06P	LumA	Primary Tumor	Breast Invasive Ductal Carcinoma	210	IDC	Infiltrating Ductal Carcinoma	63	FEMALE		13.01	DiseaseFree	LIVING	13.01	Stage IIIA	Post (prior bilateral ovariectomy OR >12 mo since LMP with no prior hysterectomy)	No	Positive	Positive	Negative	10.8831	3.34818
TCGA-A8-A06Q	LumB	Primary Tumor	Breast Invasive Ductal Carcinoma	50	IDC	Infiltrating Ductal Carcinoma	63	FEMALE		1.02	DiseaseFree	LIVING	1.02	Stage IIIA	Post (prior bilateral ovariectomy OR >12 mo since LMP with no prior hysterectomy)	No	Positive	Positive	Negative	7.53431	3.68917
TCGA-A8-A06Y	LumA	Primary Tumor	Breast Invasive Ductal Carcinoma	130	IDC	Infiltrating Ductal Carcinoma	66	FEMALE		25.99	Recurred/Progressed	LIVING	25.99	Stage IIA	Post (prior bilateral ovariectomy OR >12 mo since LMP with no prior hysterectomy)	No	Positive	Positive	Negative	7.64436	4.11339
TCGA-A8-A075	LumB	Primary Tumor	Breast Invasive Ductal Carcinoma	120	IDC	Infiltrating Ductal Carcinoma	42	FEMALE		17.02	DiseaseFree	LIVING	17.02	Stage IIB	Pre (<6 months since LMP AND no prior bilateral ovariectomy AND not on estrogen replacement)	No	Positive	Positive	Positive	10.3045	4.05063
TCGA-A8-A079	LumB	Primary Tumor	Breast Invasive Ductal Carcinoma	380	IDC	Infiltrating Ductal Carcinoma	69	FEMALE		9	DiseaseFree	LIVING	9	Stage IIIB	Post (prior bilateral ovariectomy OR >12 mo since LMP with no prior hysterectomy)	No	Positive	Positive	Negative	8.44305	3.75575
TCGA-A8-A07F	LumA	Primary Tumor	Breast Invasive Ductal Carcinoma	150	IDC	Infiltrating Ductal Carcinoma	65	FEMALE		18.96	DiseaseFree	LIVING	18.96	Stage IIB	Post (prior bilateral ovariectomy OR >12 mo since LMP with no prior hysterectomy)	No	Positive	Positive	Negative	8.38482	4.13309
TCGA-A8-A07G	LumA	Primary Tumor	Breast Invasive Ductal Carcinoma	60	IDC	Infiltrating Ductal Carcinoma	65	FEMALE		18.96	DiseaseFree	LIVING	18.96	Stage IIA	Post (prior bilateral ovariectomy OR >12 mo since LMP with no prior hysterectomy)	No	Positive	Positive	Negative	9.57602	3.10566
TCGA-A8-A07I	Her2	Primary Tumor	Breast Invasive Ductal Carcinoma	130	IDC	Infiltrating Ductal Carcinoma	69	FEMALE		13.99	DiseaseFree	LIVING	13.99	Stage IIIA	Post (prior bilateral ovariectomy OR >12 mo since LMP with no prior hysterectomy)	No	Negative	Positive	Positive	8.44168	3.49812
TCGA-A8-A07J	LumA	Primary Tumor	Breast Invasive Ductal Carcinoma	130	IDC	Infiltrating Ductal Carcinoma	35	FEMALE		11.99	DiseaseFree	LIVING	11.99	Stage IIB	Pre (<6 months since LMP AND no prior bilateral ovariectomy AND not on estrogen replacement)	No	Positive	Positive	Negative	9.04803	3.21562
TCGA-A8-A07L	LumB	Primary Tumor	Breast Invasive Ductal Carcinoma	80	IDC	Infiltrating Ductal Carcinoma	58	FEMALE		32.03	DiseaseFree	LIVING	32.03	Stage IIIA	Post (prior bilateral ovariectomy OR >12 mo since LMP with no prior hysterectomy)	No	Positive	Positive	Negative	11.4981	3.62655
TCGA-A8-A07O	Basal	Primary Tumor	Breast Invasive Ductal Carcinoma	220	IDC	Infiltrating Ductal Carcinoma	51	FEMALE		9.99	DiseaseFree	LIVING	9.99	Stage IIA	Post (prior bilateral ovariectomy OR >12 mo since LMP with no prior hysterectomy)	No	Negative	Negative	Negative	9.46729	3.74128
TCGA-A8-A07P	LumA	Primary Tumor	Breast Invasive Ductal Carcinoma	120	IDC	Infiltrating Ductal Carcinoma	68	FEMALE		10.97	DiseaseFree	LIVING	10.97	Stage IIB	Post (prior bilateral ovariectomy OR >12 mo since LMP with no prior hysterectomy)	No	Positive	Positive	Positive	7.39546	4.06459
TCGA-A8-A07R	Basal	Primary Tumor	Breast Invasive Ductal Carcinoma	170	IDC	Infiltrating Ductal Carcinoma	80	FEMALE		8.97	DiseaseFree	LIVING	8.97	Stage IIIC		No	Negative	Negative		10.7545	4.50526
TCGA-A8-A07U	Basal	Primary Tumor	Breast Invasive Ductal Carcinoma	100	IDC	Infiltrating Ductal Carcinoma	66	FEMALE		24.97	DiseaseFree	LIVING	24.97	Stage IIIA	Post (prior bilateral ovariectomy OR >12 mo since LMP with no prior hysterectomy)	No	Positive	Negative	Negative	7.61471	3.91975
TCGA-A8-A07W	LumB	Primary Tumor	Breast Invasive Ductal Carcinoma	180	IDC	Infiltrating Ductal Carcinoma	76	FEMALE		9.99	DiseaseFree	LIVING	9.99	Stage IV	Post (prior bilateral ovariectomy OR >12 mo since LMP with no prior hysterectomy)	No	Positive	Positive	Negative	9.75698	3.18706
TCGA-A8-A081	LumB	Primary Tumor	Breast Invasive Ductal Carcinoma	150	IDC	Infiltrating Ductal Carcinoma	80	FEMALE		0	DiseaseFree	LIVING	0	Stage IIA	Post (prior bilateral ovariectomy OR >12 mo since LMP with no prior hysterectomy)	No	Positive	Positive	Negative	8.69468	4.12912
TCGA-A8-A082	LumB	Primary Tumor	Breast Invasive Ductal Carcinoma	130	IDC	Infiltrating Ductal Carcinoma	58	FEMALE		18.04	DiseaseFree	LIVING	18.04	Stage IIB	Post (prior bilateral ovariectomy OR >12 mo since LMP with no prior hysterectomy)	No	Positive	Positive	Negative	8.9379	3.49041
TCGA-A8-A083	LumA	Primary Tumor	Breast Invasive Ductal Carcinoma	300	IDC	Infiltrating Ductal Carcinoma	67	FEMALE		0	DiseaseFree	LIVING	0	Stage IIB	Post (prior bilateral ovariectomy OR >12 mo since LMP with no prior hysterectomy)	No	Positive	Positive	Negative	9.47132	3.68249
TCGA-A8-A086	LumA	Primary Tumor	Breast Invasive Ductal Carcinoma	150	IDC	Infiltrating Ductal Carcinoma	59	FEMALE		13.01	DiseaseFree	LIVING	13.01	Stage IIA	Post (prior bilateral ovariectomy OR >12 mo since LMP with no prior hysterectomy)	No	Positive	Positive	Negative	10.9172	3.25027
TCGA-A8-A08A		Primary Tumor	Breast Invasive Ductal Carcinoma	160	IDC	Infiltrating Ductal Carcinoma	89	FEMALE		0.99	DiseaseFree	LIVING	0.99	Stage I	Post (prior bilateral ovariectomy OR >12 mo since LMP with no prior hysterectomy)	No	Positive	Positive	Negative	8.50046	3.45228
TCGA-A8-A08B	Her2	Primary Tumor	Breast Invasive Ductal Carcinoma	100	IDC	Infiltrating Ductal Carcinoma	52	FEMALE		37.98	DiseaseFree	LIVING	37.98	Stage IIA	Pre (<6 months since LMP AND no prior bilateral ovariectomy AND not on estrogen replacement)	No	Negative	Positive	Positive	9.36171	3.97301
TCGA-A8-A08G	LumB	Primary Tumor	Breast Invasive Ductal Carcinoma	180	IDC	Infiltrating Ductal Carcinoma	41	FEMALE		19.94	DiseaseFree	LIVING	19.94	Stage IIA	Pre (<6 months since LMP AND no prior bilateral ovariectomy AND not on estrogen replacement)	No	Positive	Positive	Positive	9.3125	3.14752
TCGA-A8-A08I	LumB	Primary Tumor	Breast Invasive Ductal Carcinoma	80	IDC	Infiltrating Ductal Carcinoma	53	FEMALE		11.99	DiseaseFree	LIVING	11.99	Stage IIA	Post (prior bilateral ovariectomy OR >12 mo since LMP with no prior hysterectomy)	No	Positive	Positive	Negative	8.05799	3.93591
TCGA-A8-A08J	Her2	Primary Tumor	Paget Disease of the Nipple	630	PD	Infiltrating Ductal Carcinoma	52	FEMALE				DECEASED	37.02	Stage IV	Post (prior bilateral ovariectomy OR >12 mo since LMP with no prior hysterectomy)	No	Negative	Positive	Negative	10.0361	3.36976
TCGA-A8-A08R	Basal	Primary Tumor	Breast Invasive Ductal Carcinoma	90	IDC	Infiltrating Ductal Carcinoma	52	FEMALE		0.99	DiseaseFree	LIVING	0.99	Stage IIB	Post (prior bilateral ovariectomy OR >12 mo since LMP with no prior hysterectomy)	No	Negative	Negative	Negative	9.44949	2.74784
TCGA-A8-A08T	LumA	Primary Tumor	Breast Invasive Ductal Carcinoma	190	IDC	Infiltrating Ductal Carcinoma	64	FEMALE		84	Recurred/Progressed	DECEASED	111.99	Stage IV	Post (prior bilateral ovariectomy OR >12 mo since LMP with no prior hysterectomy)	No	Positive	Positive	Positive	10.0486	3.51801
TCGA-A8-A08X	Her2	Primary Tumor	Breast Invasive Ductal Carcinoma	170	IDC	Infiltrating Ductal Carcinoma	43	FEMALE		12.02	Recurred/Progressed	LIVING	42.97	Stage IIIC	Pre (<6 months since LMP AND no prior bilateral ovariectomy AND not on estrogen replacement)	No	Negative	Negative	Positive	9.86184	2.68507
TCGA-A8-A08Z	LumA	Primary Tumor	Breast Invasive Ductal Carcinoma	350	IDC	Infiltrating Ductal Carcinoma	76	FEMALE		39.98	DiseaseFree	LIVING	39.98		Post (prior bilateral ovariectomy OR >12 mo since LMP with no prior hysterectomy)	No	Positive	Positive	Negative	10.2551	3.37714
TCGA-A8-A095	LumB	Primary Tumor	Breast Invasive Ductal Carcinoma	160	IDC	Infiltrating Ductal Carcinoma	45	FEMALE		41.95	DiseaseFree	LIVING	41.95	Stage I	Pre (<6 months since LMP AND no prior bilateral ovariectomy AND not on estrogen replacement)	No	Positive	Positive	Negative	8.48821	3.91437
TCGA-A8-A096	LumB	Primary Tumor	Breast Invasive Ductal Carcinoma	110	IDC	Infiltrating Ductal Carcinoma	73	FEMALE		0	DiseaseFree	LIVING	0	Stage IIA	Post (prior bilateral ovariectomy OR >12 mo since LMP with no prior hysterectomy)	No	Positive	Positive	Negative	8.91213	3.02094
TCGA-A8-A097	LumA	Primary Tumor	Breast Invasive Ductal Carcinoma	100	IDC	Infiltrating Ductal Carcinoma	65	FEMALE		11.99	DiseaseFree	LIVING	11.99	Stage IIB	Post (prior bilateral ovariectomy OR >12 mo since LMP with no prior hysterectomy)	No	Positive	Positive	Positive	8.35099	3.13392
TCGA-A8-A099	LumA	Primary Tumor	Breast Invasive Ductal Carcinoma	210	IDC	Infiltrating Ductal Carcinoma	76	FEMALE		9.99	DiseaseFree	LIVING	9.99	Stage X	Post (prior bilateral ovariectomy OR >12 mo since LMP with no prior hysterectomy)	No	Positive	Positive	Positive	8.06701	4.09884
TCGA-A8-A09B	LumA	Primary Tumor	Breast Invasive Ductal Carcinoma	170	IDC	Infiltrating Ductal Carcinoma	58	FEMALE		11.99	DiseaseFree	LIVING	11.99	Stage IIIB	Post (prior bilateral ovariectomy OR >12 mo since LMP with no prior hysterectomy)	No	Positive	Positive	Negative	9.96508	2.88082
TCGA-A8-A09D	LumA	Primary Tumor	Breast Invasive Ductal Carcinoma	100	IDC	Infiltrating Ductal Carcinoma	47	FEMALE		50	DiseaseFree	LIVING	50	Stage IIB	Post (prior bilateral ovariectomy OR >12 mo since LMP with no prior hysterectomy)	No	Positive	Positive	Negative	9.11455	3.34665
TCGA-A8-A09M	LumB	Primary Tumor	Breast Invasive Ductal Carcinoma	170	IDC	Infiltrating Ductal Carcinoma	75	FEMALE		33.05	DiseaseFree	LIVING	33.05	Stage IIIC	Post (prior bilateral ovariectomy OR >12 mo since LMP with no prior hysterectomy)	No	Positive	Positive	Negative	9.08143	3.80567
TCGA-A8-A09N	LumB	Primary Tumor	Breast Invasive Ductal Carcinoma	70	IDC	Infiltrating Ductal Carcinoma	57	FEMALE		1.02	DiseaseFree	LIVING	1.02	Stage IIIC	Post (prior bilateral ovariectomy OR >12 mo since LMP with no prior hysterectomy)	No	Positive	Positive	Positive	8.55466	3.80835
TCGA-A8-A09T	LumA	Primary Tumor	Breast Invasive Lobular Carcinoma	100	ILC	Infiltrating Lobular Carcinoma	68	FEMALE		19.02	DiseaseFree	LIVING	19.02		Post (prior bilateral ovariectomy OR >12 mo since LMP with no prior hysterectomy)	No	Positive	Positive	Negative	10.0135	3.55086
TCGA-A8-A09X	Her2	Primary Tumor	Breast Invasive Lobular Carcinoma	150	ILC	Infiltrating Lobular Carcinoma	62	FEMALE				DECEASED	13.99	Stage IIIC	Post (prior bilateral ovariectomy OR >12 mo since LMP with no prior hysterectomy)	No	Negative	Negative	Negative	9.31536	3.04229
TCGA-A8-A09Z	LumB	Primary Tumor	Breast Invasive Lobular Carcinoma	320	ILC	Infiltrating Lobular Carcinoma	83	FEMALE		0	DiseaseFree	LIVING	0	Stage IIB	Post (prior bilateral ovariectomy OR >12 mo since LMP with no prior hysterectomy)	No	Negative	Positive	Negative	7.15372	3.28986
TCGA-A8-A0A1	LumA	Primary Tumor	Breast Invasive Lobular Carcinoma	90	ILC	Infiltrating Lobular Carcinoma	84	FEMALE		11.99	DiseaseFree	LIVING	11.99	Stage IIA	Post (prior bilateral ovariectomy OR >12 mo since LMP with no prior hysterectomy)	No	Positive	Positive	Negative	9.39441	3.47651
TCGA-A8-A0A4	LumA	Primary Tumor	Breast Invasive Lobular Carcinoma	160	ILC	Infiltrating Lobular Carcinoma	73	FEMALE		13.01	DiseaseFree	LIVING	13.01	Stage IIA	Post (prior bilateral ovariectomy OR >12 mo since LMP with no prior hysterectomy)	No	Positive	Positive	Negative	10.4298	3.39798
TCGA-A8-A0A6		Primary Tumor	Breast Invasive Lobular Carcinoma	90	ILC	Infiltrating Lobular Carcinoma	64	FEMALE		21.02	DiseaseFree	LIVING	21.02	Stage IIIC	Post (prior bilateral ovariectomy OR >12 mo since LMP with no prior hysterectomy)	No	Positive	Positive	Negative	7.31983	4.16827
TCGA-A8-A0A7	Her2	Primary Tumor	Breast Invasive Lobular Carcinoma	130	ILC	Infiltrating Lobular Carcinoma	57	FEMALE		0.99	DiseaseFree	LIVING	0.99	Stage IIB	Post (prior bilateral ovariectomy OR >12 mo since LMP with no prior hysterectomy)	No	Negative	Negative	Positive	8.6331	3.45664
TCGA-A8-A0A9	LumA	Primary Tumor	Breast Invasive Ductal Carcinoma	100	IDC	Infiltrating Ductal Carcinoma	80	FEMALE		27	DiseaseFree	LIVING	27	Stage IIA	Post (prior bilateral ovariectomy OR >12 mo since LMP with no prior hysterectomy)	No	Positive	Positive	Negative	9.1156	3.37471
TCGA-A8-A0AB		Primary Tumor	Breast Invasive Lobular Carcinoma	70	ILC	Infiltrating Lobular Carcinoma	54	FEMALE		17.02	DiseaseFree	LIVING	17.02	Stage IIA	Post (prior bilateral ovariectomy OR >12 mo since LMP with no prior hysterectomy)	No	Positive	Positive	Positive	7.07422	2.98982
TCGA-A8-A0AD	LumA	Primary Tumor	Breast Mixed Ductal and Lobular Carcinoma	90	MDLC	Mixed Histology (please specify)	83	FEMALE		38.01	DiseaseFree	LIVING	38.01	Stage I	Post (prior bilateral ovariectomy OR >12 mo since LMP with no prior hysterectomy)	No	Positive	Positive	Negative	8.16637	3.73548
TCGA-AC-A23C	LumA	Primary Tumor	Breast Invasive Ductal Carcinoma	100	IDC	Infiltrating Ductal Carcinoma	62	FEMALE		19.22	DiseaseFree	LIVING	19.22	Stage IIB	Post (prior bilateral ovariectomy OR >12 mo since LMP with no prior hysterectomy)	No	Positive	Positive	Positive	8.85482	3.77148
TCGA-AC-A23E	LumA	Primary Tumor	Breast Invasive Ductal Carcinoma	130	IDC	Infiltrating Ductal Carcinoma	50	FEMALE		22.93	DiseaseFree	LIVING	22.93	Stage IIB		No	Positive	Positive		10.5651	2.91482
TCGA-AC-A23G	LumA	Primary Tumor	Breast Invasive Lobular Carcinoma	40	ILC	Infiltrating Lobular Carcinoma	76	FEMALE		73.85	DiseaseFree	LIVING	73.85	Stage IIA	Post (prior bilateral ovariectomy OR >12 mo since LMP with no prior hysterectomy)	No	Positive	Positive	Positive	10.4628	2.53768
TCGA-AC-A23H	Her2	Primary Tumor	Breast Invasive Ductal Carcinoma	70	IDC	Infiltrating Ductal Carcinoma	90	FEMALE				DECEASED	5.72	Stage IIA	Post (prior bilateral ovariectomy OR >12 mo since LMP with no prior hysterectomy)	No	Negative	Positive	Positive	9.43018	3.57826
TCGA-AC-A2B8	LumA	Primary Tumor	Breast Invasive Lobular Carcinoma	150	ILC	Infiltrating Lobular Carcinoma	84	FEMALE		21.48	Recurred/Progressed	LIVING	22.24	Stage IIB	Post (prior bilateral ovariectomy OR >12 mo since LMP with no prior hysterectomy)	No	Positive	Positive	Negative	9.29275	3.18997
TCGA-AC-A2BK	Basal	Primary Tumor	Breast Invasive Ductal Carcinoma	140	IDC	Infiltrating Ductal Carcinoma	78	FEMALE		73	DiseaseFree	LIVING	73	Stage IIIA	Post (prior bilateral ovariectomy OR >12 mo since LMP with no prior hysterectomy)	No	Negative	Negative	Negative	10.0226	6.40801
TCGA-AC-A2BM	LumB	Primary Tumor	Breast Invasive Ductal Carcinoma	120	IDC	Infiltrating Ductal Carcinoma	41	FEMALE		99.28	DiseaseFree	LIVING	99.28	Stage IIB		No	Positive	Positive		8.80317	4.63458
TCGA-AC-A2FB	LumA	Primary Tumor	Breast Invasive Lobular Carcinoma	140	ILC	Infiltrating Lobular Carcinoma	65	FEMALE		40.54	DiseaseFree	LIVING	40.54	Stage IIA		No	Positive	Positive	Positive	8.8753	3.3785
TCGA-AC-A2FE	LumA	Primary Tumor	Breast Invasive Lobular Carcinoma	120	ILC	Infiltrating Lobular Carcinoma	62	FEMALE		82	Recurred/Progressed	DECEASED	86.6	Stage IIIC	Post (prior bilateral ovariectomy OR >12 mo since LMP with no prior hysterectomy)	No	Positive	Positive		9.32478	3.27274
TCGA-AC-A2FF	LumA	Primary Tumor	Breast Invasive Lobular Carcinoma	130	ILC	Infiltrating Lobular Carcinoma	40	FEMALE		90.64	DiseaseFree	LIVING	90.64	Stage IIB		No	Positive	Positive		9.04307	3.25345
TCGA-AC-A2FG	LumA	Primary Tumor	Breast Invasive Lobular Carcinoma	120	ILC	Infiltrating Lobular Carcinoma	79	FEMALE		60.87	DiseaseFree	LIVING	60.87	Stage IIB	Post (prior bilateral ovariectomy OR >12 mo since LMP with no prior hysterectomy)	No	Negative	Positive		8.2813	3.17581
TCGA-AC-A2FK	Normal	Primary Tumor	Breast Invasive Lobular Carcinoma	80	ILC	Infiltrating Lobular Carcinoma	45	FEMALE		87.06	DiseaseFree	LIVING	87.06	Stage IIIC		No	Positive	Positive		9.43124	3.28121
TCGA-AC-A2FM	LumA	Primary Tumor	Breast Invasive Lobular Carcinoma	170	ILC	Infiltrating Lobular Carcinoma	87	FEMALE		25.62	Recurred/Progressed	DECEASED	26.02	Stage IIB	Post (prior bilateral ovariectomy OR >12 mo since LMP with no prior hysterectomy)	No				9.79041	3.96415
TCGA-AC-A2FO	LumA	Primary Tumor	Breast Invasive Lobular Carcinoma	120	ILC	Infiltrating Lobular Carcinoma	65	FEMALE		74.08	DiseaseFree	LIVING	74.08	Stage IIB	Post (prior bilateral ovariectomy OR >12 mo since LMP with no prior hysterectomy)	No	Negative	Positive	Negative	9.45505	3.37629
TCGA-AC-A2QH	Basal	Primary Tumor	Metaplastic Breast Cancer	150	MBC	Metaplastic Carcinoma	58	FEMALE		33.02	DiseaseFree	LIVING	33.02	Stage IIB	Post (prior bilateral ovariectomy OR >12 mo since LMP with no prior hysterectomy)	No	Negative	Negative	Negative	8.92174	2.87301
TCGA-AC-A2QI	LumA	Primary Tumor	Breast Invasive Lobular Carcinoma	140	ILC	Infiltrating Lobular Carcinoma	76	FEMALE		19.32	DiseaseFree	LIVING	19.32	Stage IIIA	Post (prior bilateral ovariectomy OR >12 mo since LMP with no prior hysterectomy)	No	Negative	Positive	Negative	9.18189	3.35375
TCGA-AC-A2QJ	Basal	Primary Tumor	Metaplastic Breast Cancer	150	MBC	Metaplastic Carcinoma	48	FEMALE		7.79	Recurred/Progressed	DECEASED	14.65	Stage IIIB	Peri (6-12 months since last menstrual period)	No	Negative	Negative	Negative	9.20956	1.52151
TCGA-AC-A3EH	LumA	Primary Tumor	Breast Invasive Ductal Carcinoma	150	IDC	Infiltrating Lobular Carcinoma	79	FEMALE				DECEASED	6.47	Stage IIIC	Post (prior bilateral ovariectomy OR >12 mo since LMP with no prior hysterectomy)	No	Negative	Positive	Negative	10.2008	3.37982
TCGA-AC-A3HN	LumA	Primary Tumor	Breast Invasive Lobular Carcinoma	160	ILC	Infiltrating Lobular Carcinoma	87	FEMALE		16.29	DiseaseFree	LIVING	16.29	Stage IIB	Post (prior bilateral ovariectomy OR >12 mo since LMP with no prior hysterectomy)	No	Positive	Positive	Negative	9.07295	3.19287
TCGA-AC-A3OD	LumA	Primary Tumor	Breast Invasive Lobular Carcinoma	30	ILC	Infiltrating Lobular Carcinoma	68	FEMALE		14.82	DiseaseFree	LIVING	14.82	Stage IIB	Post (prior bilateral ovariectomy OR >12 mo since LMP with no prior hysterectomy)	No	Positive	Positive	Negative	9.44129	3.51115
TCGA-AC-A3QP	LumA	Primary Tumor	Breast Invasive Lobular Carcinoma	150	ILC	Infiltrating Lobular Carcinoma	79	FEMALE		22.17	DiseaseFree	LIVING	22.17	Stage IIB	Post (prior bilateral ovariectomy OR >12 mo since LMP with no prior hysterectomy)	No	Positive	Positive	Negative	8.7581	3.2097
TCGA-AC-A3QQ	LumA	Primary Tumor	Breast Invasive Lobular Carcinoma	30	ILC	Infiltrating Lobular Carcinoma	54	FEMALE		24.11	DiseaseFree	LIVING	24.11	Stage IA	Peri (6-12 months since last menstrual period)	No	Positive	Positive	Positive	9.87797	3.93851
TCGA-AC-A3TM	LumA	Primary Tumor	Breast Invasive Lobular Carcinoma	160	ILC	Infiltrating Lobular Carcinoma	50	FEMALE		25.03	DiseaseFree	LIVING	25.03	Stage IIIA	Peri (6-12 months since last menstrual period)	No	Positive	Positive		9.55048	2.52714
TCGA-AC-A3TN	LumA	Primary Tumor	Breast Invasive Lobular Carcinoma	140	ILC	Infiltrating Lobular Carcinoma	75	FEMALE		14.98	DiseaseFree	LIVING	14.98	Stage IIB	Post (prior bilateral ovariectomy OR >12 mo since LMP with no prior hysterectomy)	No	Positive	Positive	Positive	9.98586	2.83595
TCGA-AC-A3W6	LumA	Primary Tumor	Breast Invasive Lobular Carcinoma	140	ILC	Infiltrating Lobular Carcinoma	90	FEMALE		19.78	DiseaseFree	LIVING	19.78	Stage IIIA	Post (prior bilateral ovariectomy OR >12 mo since LMP with no prior hysterectomy)	Yes	Positive	Positive	Positive	10.0173	2.63627
TCGA-AC-A3W7	LumA	Primary Tumor	Breast Invasive Lobular Carcinoma	210	ILC	Infiltrating Lobular Carcinoma	66	FEMALE		15.47	DiseaseFree	LIVING	15.47	Stage IIB	Post (prior bilateral ovariectomy OR >12 mo since LMP with no prior hysterectomy)	No	Negative	Positive	Negative	9.9416	2.93216
TCGA-AC-A3YI	Normal	Primary Tumor	Breast Invasive Lobular Carcinoma	120	ILC	Infiltrating Lobular Carcinoma	74	FEMALE		23.23	DiseaseFree	LIVING	23.23	Stage IIIC	Post (prior bilateral ovariectomy OR >12 mo since LMP with no prior hysterectomy)	No	Positive	Positive	Negative	9.93206	3.04767
TCGA-AC-A3YJ		Primary Tumor	Solid Papillary Carcinoma of the Breast	220	SPC	Other, specify	66	FEMALE		24.77	DiseaseFree	LIVING	24.77	Stage IIA	Post (prior bilateral ovariectomy OR >12 mo since LMP with no prior hysterectomy)	No	Positive	Positive		9.14123	3.13378
TCGA-AC-A4ZE		Primary Tumor	Breast Invasive Lobular Carcinoma	180	ILC	Infiltrating Lobular Carcinoma	63	FEMALE		29.24	DiseaseFree	LIVING	29.24	Stage IIB	Post (prior bilateral ovariectomy OR >12 mo since LMP with no prior hysterectomy)	No	Positive	Positive	Positive	8.63479	3.55701
TCGA-AC-A5EH		Primary Tumor	Breast Invasive Ductal Carcinoma	100	IDC	Infiltrating Ductal Carcinoma	76	FEMALE		16.79	DiseaseFree	LIVING	16.79	Stage IIB		No	Negative	Positive	Negative	10.2099	2.88841
TCGA-AC-A5XS	LumA	Primary Tumor	Breast Invasive Lobular Carcinoma	110	ILC	Infiltrating Lobular Carcinoma	74	FEMALE		19.32	DiseaseFree	LIVING	19.32	Stage IIA		Yes	Positive	Positive	Negative	9.1717	3.44569
TCGA-AC-A5XU		Primary Tumor	Breast Invasive Ductal Carcinoma	150	IDC	Infiltrating Ductal Carcinoma	74	FEMALE		14.95	DiseaseFree	LIVING	14.95	Stage IIB		No	Positive	Positive	Negative	9.06289	2.89195
TCGA-AC-A62V		Primary Tumor	Breast Invasive Ductal Carcinoma	120	IDC	Infiltrating Ductal Carcinoma	58	MALE	Bone			DECEASED	11.43	Stage IV		No	Positive	Positive		8.71501	3.87087
TCGA-AC-A62X		Primary Tumor	Breast Invasive Ductal Carcinoma	130	IDC	Infiltrating Ductal Carcinoma	72	FEMALE		13.7	DiseaseFree	LIVING	13.7	Stage IIA	Post (prior bilateral ovariectomy OR >12 mo since LMP with no prior hysterectomy)	Yes	Negative	Positive		7.42045	4.311
TCGA-AC-A62Y	LumA	Primary Tumor	Breast Invasive Lobular Carcinoma	50	ILC	Infiltrating Lobular Carcinoma	79	FEMALE		17.41	DiseaseFree	LIVING	17.41	Stage IIB	Post (prior bilateral ovariectomy OR >12 mo since LMP with no prior hysterectomy)	No	Positive	Positive	Negative	9.12655	3.88394
TCGA-AC-A6IV		Primary Tumor	Breast Invasive Lobular Carcinoma	110	ILC	Infiltrating Lobular Carcinoma	47	FEMALE		18.66	DiseaseFree	LIVING	18.66	Stage IIB		No	Positive	Positive		9.56841	3.09384
TCGA-AC-A6IW		Primary Tumor	Breast Invasive Ductal Carcinoma	120	IDC	Infiltrating Ductal Carcinoma	73	FEMALE		13.57	DiseaseFree	LIVING	13.57	Stage IIA	Post (prior bilateral ovariectomy OR >12 mo since LMP with no prior hysterectomy)	No	Negative	Negative	Negative	8.70224	3.11601
TCGA-AC-A6IX		Primary Tumor	Breast Invasive Lobular Carcinoma	110	ILC	Infiltrating Lobular Carcinoma	49	FEMALE		12.25	DiseaseFree	LIVING	12.25	Stage IIIC	Peri (6-12 months since last menstrual period)	No	Positive	Positive		9.02182	3.75029
TCGA-AC-A6NO		Primary Tumor	Breast Invasive Ductal Carcinoma	150	IDC	Infiltrating Ductal Carcinoma	43	FEMALE		1.68	DiseaseFree	LIVING	1.68	Stage IIB		No	Positive	Positive	Negative	8.88987	3.71416
TCGA-AC-A7VB		Primary Tumor	Breast Invasive Ductal Carcinoma	60	IDC	Infiltrating Ductal Carcinoma	51	FEMALE		8.21	DiseaseFree	LIVING	8.21	Stage IIA		No	Negative	Positive		10.5339	3.93986
TCGA-AC-A7VC		Primary Tumor	Metaplastic Breast Cancer	80	MBC	Metaplastic Carcinoma	56	FEMALE		0.03	DiseaseFree	LIVING	0.03	Stage IIB	Post (prior bilateral ovariectomy OR >12 mo since LMP with no prior hysterectomy)	No	Negative	Negative	Negative	10.5045	2.29548
TCGA-AC-A8OP		Primary Tumor	Breast Invasive Ductal Carcinoma	80	IDC	Infiltrating Ductal Carcinoma	72	FEMALE		20.17	DiseaseFree	LIVING	20.17	Stage IA	Post (prior bilateral ovariectomy OR >12 mo since LMP with no prior hysterectomy)	No	Positive	Positive	Negative	9.28226	3.4266
TCGA-AC-A8OQ		Primary Tumor	Breast Invasive Ductal Carcinoma	100	IDC	Infiltrating Ductal Carcinoma	72	FEMALE		1.12	DiseaseFree	LIVING	1.12	Stage IIB	Post (prior bilateral ovariectomy OR >12 mo since LMP with no prior hysterectomy)	No	Negative	Negative		9.33104	3.40415
TCGA-AC-A8OR		Primary Tumor	Breast Invasive Mixed Mucinous Carcinoma	120	IMMC	Mucinous Carcinoma	75	FEMALE		1.31	DiseaseFree	LIVING	1.31	Stage IA	Post (prior bilateral ovariectomy OR >12 mo since LMP with no prior hysterectomy)	No	Positive	Positive	Negative	7.90158	2.77071
TCGA-AC-A8OS		Primary Tumor	Breast Invasive Lobular Carcinoma	70	ILC	Infiltrating Lobular Carcinoma	71	FEMALE		2.3	DiseaseFree	LIVING	2.3	Stage IIA	Post (prior bilateral ovariectomy OR >12 mo since LMP with no prior hysterectomy)	No	Positive	Positive	Negative	8.91031	3.15314
TCGA-AN-A03X		Primary Tumor	Breast Invasive Ductal Carcinoma	170	IDC	Infiltrating Ductal Carcinoma	74	FEMALE		0.33	DiseaseFree	LIVING	0.33	Stage IIA	Post (prior bilateral ovariectomy OR >12 mo since LMP with no prior hysterectomy)	No	Positive	Positive	Negative	10.183	3.69953
TCGA-AN-A046		Primary Tumor	Breast Invasive Ductal Carcinoma	150	IDC	Infiltrating Ductal Carcinoma	68	FEMALE		0.33	DiseaseFree	LIVING	0.33	Stage IIA	Post (prior bilateral ovariectomy OR >12 mo since LMP with no prior hysterectomy)	No	Positive	Positive	Negative	8.15086	3.73226
TCGA-AN-A049		Primary Tumor	Breast Invasive Ductal Carcinoma	330	IDC	Infiltrating Ductal Carcinoma	62	FEMALE		0.62	DiseaseFree	LIVING	0.62	Stage IIA	Post (prior bilateral ovariectomy OR >12 mo since LMP with no prior hysterectomy)	No	Positive	Positive	Negative	9.17115	3.63196
TCGA-AN-A04D	Basal	Primary Tumor	Breast Invasive Ductal Carcinoma	260	IDC	Infiltrating Ductal Carcinoma	58	FEMALE		1.71	DiseaseFree	LIVING	1.71	Stage IIB	Post (prior bilateral ovariectomy OR >12 mo since LMP with no prior hysterectomy)	No	Negative	Negative	Negative	9.05205	3.56735
TCGA-AN-A0AJ	LumB	Primary Tumor	Breast Mixed Ductal and Lobular Carcinoma	310	MDLC	Infiltrating Ductal Carcinoma	79	FEMALE		9.95	DiseaseFree	LIVING	9.95	Stage IIB	Post (prior bilateral ovariectomy OR >12 mo since LMP with no prior hysterectomy)	No	Positive	Positive	Positive	9.5835	4.33531
TCGA-AN-A0AK	LumB	Primary Tumor	Breast Invasive Ductal Carcinoma	290	IDC	Infiltrating Ductal Carcinoma	76	FEMALE		7.36	DiseaseFree	LIVING	7.36	Stage IIA	Post (prior bilateral ovariectomy OR >12 mo since LMP with no prior hysterectomy)	No	Negative	Positive		9.24085	4.30842
TCGA-AN-A0AL	Basal	Primary Tumor	Breast Invasive Ductal Carcinoma	300	IDC	Infiltrating Ductal Carcinoma	41	FEMALE		7.46	DiseaseFree	LIVING	7.46	Stage IIIB	Pre (<6 months since LMP AND no prior bilateral ovariectomy AND not on estrogen replacement)	No	Negative	Negative	Negative	10.2187	4.03609
TCGA-AN-A0AR		Primary Tumor	Breast Invasive Ductal Carcinoma	150	IDC	Infiltrating Ductal Carcinoma	55	FEMALE		0.33	DiseaseFree	LIVING	0.33	Stage IIA	Pre (<6 months since LMP AND no prior bilateral ovariectomy AND not on estrogen replacement)	No	Negative	Negative	Negative	9.93842	3.54527
TCGA-AN-A0AT	Basal	Primary Tumor	Breast Invasive Ductal Carcinoma	170	IDC	Infiltrating Ductal Carcinoma	62	FEMALE		0.33	DiseaseFree	LIVING	0.33	Stage IIA	Post (prior bilateral ovariectomy OR >12 mo since LMP with no prior hysterectomy)	No	Negative	Negative	Negative	9.69754	4.20919
TCGA-AN-A0FD		Primary Tumor	Breast Invasive Ductal Carcinoma	260	IDC	Infiltrating Ductal Carcinoma	71	FEMALE		6.44	DiseaseFree	LIVING	6.44	Stage IIA	Post (prior bilateral ovariectomy OR >12 mo since LMP with no prior hysterectomy)	No	Positive	Positive	Positive	8.53825	3.14803
TCGA-AN-A0FJ	Basal	Primary Tumor	Breast Invasive Ductal Carcinoma	280	IDC	Infiltrating Ductal Carcinoma	59	FEMALE		7.95	DiseaseFree	LIVING	7.95	Stage IV	Peri (6-12 months since last menstrual period)	No	Negative	Positive	Negative	9.91587	5.22953
TCGA-AN-A0FK	LumA	Primary Tumor	Breast Invasive Ductal Carcinoma	340	IDC	Infiltrating Ductal Carcinoma	88	FEMALE		7	DiseaseFree	LIVING	7	Stage IIIB	Post (prior bilateral ovariectomy OR >12 mo since LMP with no prior hysterectomy)	No	Positive	Positive	Negative	8.53824	3.63558
TCGA-AN-A0FL	Basal	Primary Tumor	Breast Invasive Ductal Carcinoma	310	IDC	Infiltrating Ductal Carcinoma	62	FEMALE		7.59	DiseaseFree	LIVING	7.59	Stage IIA	Post (prior bilateral ovariectomy OR >12 mo since LMP with no prior hysterectomy)	No	Negative	Negative	Negative	7.76456	4.03304
TCGA-AN-A0FN	LumA	Primary Tumor	Breast Invasive Ductal Carcinoma	110	IDC	Infiltrating Lobular Carcinoma	61	FEMALE		7.16	DiseaseFree	LIVING	7.16	Stage IA	Post (prior bilateral ovariectomy OR >12 mo since LMP with no prior hysterectomy)	No	Positive	Positive	Negative	8.22597	2.96218
TCGA-AN-A0FS	LumA	Primary Tumor	Breast Invasive Ductal Carcinoma	170	IDC	Infiltrating Lobular Carcinoma	55	FEMALE		6.9	DiseaseFree	LIVING	6.9	Stage IA	Peri (6-12 months since last menstrual period)	No	Negative	Positive	Negative	7.92099	3.31238
TCGA-AN-A0FV	Her2	Primary Tumor	Breast Invasive Ductal Carcinoma	180	IDC	Infiltrating Ductal Carcinoma	58	FEMALE		0.33	DiseaseFree	LIVING	0.33	Stage IIA	Post (prior bilateral ovariectomy OR >12 mo since LMP with no prior hysterectomy)	No	Negative	Negative	Positive	10.0162	3.70539
TCGA-AN-A0FW	LumA	Primary Tumor	Breast Invasive Ductal Carcinoma	180	IDC	Infiltrating Ductal Carcinoma	67	FEMALE		0.36	DiseaseFree	LIVING	0.36	Stage IIIA	Post (prior bilateral ovariectomy OR >12 mo since LMP with no prior hysterectomy)	No	Indeterminate	Positive	Negative	7.61	3.42704
TCGA-AN-A0FZ	LumA	Primary Tumor	Breast Invasive Ductal Carcinoma	230	IDC	Infiltrating Ductal Carcinoma	45	FEMALE		0.33	DiseaseFree	LIVING	0.33	Stage IIIA	Pre (<6 months since LMP AND no prior bilateral ovariectomy AND not on estrogen replacement)	No	Negative	Positive		8.90019	4.2764
TCGA-AN-A0G0	Basal	Primary Tumor	Breast Invasive Ductal Carcinoma	210	IDC	Infiltrating Ductal Carcinoma	56	FEMALE		0.53	DiseaseFree	LIVING	0.53	Stage IIA	Post (prior bilateral ovariectomy OR >12 mo since LMP with no prior hysterectomy)	No	Negative	Negative	Negative	9.07091	3.53606
TCGA-AN-A0XL		Primary Tumor	Breast Invasive Ductal Carcinoma	130	IDC	Infiltrating Ductal Carcinoma	61	FEMALE		5.35	DiseaseFree	LIVING	5.35	Stage IIA	Post (prior bilateral ovariectomy OR >12 mo since LMP with no prior hysterectomy)	No	Positive	Positive	Negative	9.46399	3.67817
TCGA-AN-A0XO		Primary Tumor	Breast Invasive Ductal Carcinoma	190	IDC	Infiltrating Ductal Carcinoma	59	FEMALE		12.32	DiseaseFree	LIVING	12.32	Stage IIIA	Post (prior bilateral ovariectomy OR >12 mo since LMP with no prior hysterectomy)	No	Negative	Positive	Negative	9.42924	3.16057
TCGA-AN-A0XR		Primary Tumor	Breast Invasive Ductal Carcinoma	130	IDC	Infiltrating Ductal Carcinoma	55	FEMALE		0.33	DiseaseFree	LIVING	0.33	Stage IIIA	Post (prior bilateral ovariectomy OR >12 mo since LMP with no prior hysterectomy)	No	Negative	Positive	Negative	9.69264	3.23902
TCGA-AN-A0XS		Primary Tumor	Breast Invasive Ductal Carcinoma	210	IDC	Infiltrating Ductal Carcinoma	63	FEMALE		0.33	DiseaseFree	LIVING	0.33	Stage IIIA	Post (prior bilateral ovariectomy OR >12 mo since LMP with no prior hysterectomy)	No	Positive	Negative	Negative	8.99717	3.21399
TCGA-AN-A0XU	Basal	Primary Tumor	Breast Invasive Ductal Carcinoma	180	IDC	Infiltrating Ductal Carcinoma	54	FEMALE		0.33	DiseaseFree	LIVING	0.33	Stage IIA	Post (prior bilateral ovariectomy OR >12 mo since LMP with no prior hysterectomy)	No	Negative	Negative	Negative	8.84759	4.12345
TCGA-AN-A0XW		Primary Tumor	Breast Invasive Ductal Carcinoma	270	IDC	Infiltrating Ductal Carcinoma	36	FEMALE		5.58	DiseaseFree	LIVING	5.58	Stage IIIA	Pre (<6 months since LMP AND no prior bilateral ovariectomy AND not on estrogen replacement)	No	Positive	Positive	Negative	8.61122	3.06289
TCGA-AO-A03L		Primary Tumor	Breast Invasive Ductal Carcinoma	680	IDC	Infiltrating Ductal Carcinoma	34	FEMALE		80.22	DiseaseFree	LIVING	80.22	Stage IIIA	Pre (<6 months since LMP AND no prior bilateral ovariectomy AND not on estrogen replacement)	No	Positive	Positive	Negative	7.48167	3.88908
TCGA-AO-A03M		Primary Tumor	Breast Invasive Ductal Carcinoma	310	IDC	Infiltrating Ductal Carcinoma	29	FEMALE		61.3	DiseaseFree	LIVING	61.3	Stage I	Pre (<6 months since LMP AND no prior bilateral ovariectomy AND not on estrogen replacement)	No	Positive	Positive	Negative	10.3821	3.34461
TCGA-AO-A03N		Primary Tumor	Breast Invasive Ductal Carcinoma	360	IDC	Infiltrating Ductal Carcinoma	59	FEMALE		54.04	Recurred/Progressed	LIVING	66.72	Stage IIB	Post (prior bilateral ovariectomy OR >12 mo since LMP with no prior hysterectomy)	No	Positive	Positive	Negative	10.2025	3.42705
TCGA-AO-A03O		Primary Tumor	Breast Invasive Ductal Carcinoma	690	IDC	Infiltrating Ductal Carcinoma	69	FEMALE				DECEASED	81.57	Stage IIA	Post (prior bilateral ovariectomy OR >12 mo since LMP with no prior hysterectomy)	No	Positive	Positive	Negative	8.57614	4.10901
TCGA-AO-A03R		Primary Tumor	Breast Invasive Ductal Carcinoma	140	IDC	Infiltrating Ductal Carcinoma	57	FEMALE		68.69	DiseaseFree	LIVING	68.69	Stage IIB	Post (prior bilateral ovariectomy OR >12 mo since LMP with no prior hysterectomy)	No	Positive	Positive	Negative	8.43994	3.76321
TCGA-AO-A03T		Primary Tumor	Breast Invasive Ductal Carcinoma	140	IDC	Infiltrating Ductal Carcinoma	42	FEMALE		69.78	DiseaseFree	LIVING	69.78	Stage IIB	Pre (<6 months since LMP AND no prior bilateral ovariectomy AND not on estrogen replacement)	No	Positive	Positive	Negative	9.33204	3.69385
TCGA-AO-A03U		Primary Tumor	Invasive Breast Carcinoma	170	BRCA	Other, specify	31	FEMALE		53.02	Recurred/Progressed	DECEASED	58.9	Stage I	Pre (<6 months since LMP AND no prior bilateral ovariectomy AND not on estrogen replacement)	No	Negative	Negative	Negative	8.17208	2.8254
TCGA-AO-A03V		Primary Tumor	Breast Invasive Ductal Carcinoma	70	IDC	Infiltrating Ductal Carcinoma	41	FEMALE		44.38	DiseaseFree	LIVING	44.38	Stage I	Peri (6-12 months since last menstrual period)	No	Positive	Positive	Negative	7.69856	3.57132
TCGA-AO-A0J2		Primary Tumor	Breast Invasive Ductal Carcinoma	260	IDC	Infiltrating Ductal Carcinoma	41	FEMALE		32.75	DiseaseFree	LIVING	32.75	Stage IA	Pre (<6 months since LMP AND no prior bilateral ovariectomy AND not on estrogen replacement)	No	Negative	Negative	Negative	9.7997	3.60737
TCGA-AO-A0J3		Primary Tumor	Breast Invasive Ductal Carcinoma	1180	IDC	Other, specify	67	FEMALE		21.39	DiseaseFree	LIVING	21.39	Stage IIB	Post (prior bilateral ovariectomy OR >12 mo since LMP with no prior hysterectomy)	No	Positive	Positive	Negative	7.61752	4.48215
TCGA-AO-A0J4		Primary Tumor	Breast Invasive Ductal Carcinoma	130	IDC	Infiltrating Ductal Carcinoma	41	FEMALE		52.14	DiseaseFree	LIVING	52.14	Stage IA	Pre (<6 months since LMP AND no prior bilateral ovariectomy AND not on estrogen replacement)	No	Negative	Negative	Negative	10.3892	3.62117
TCGA-AO-A0J7		Primary Tumor	Breast Invasive Ductal Carcinoma	300	IDC	Other, specify	71	FEMALE		20.3	DiseaseFree	LIVING	20.3	Stage IIB	Post (prior bilateral ovariectomy OR >12 mo since LMP with no prior hysterectomy)	No	Positive	Positive	Negative	9.29074	3.94338
TCGA-AO-A0J8		Primary Tumor	Breast Invasive Lobular Carcinoma	670	ILC	Infiltrating Lobular Carcinoma	61	FEMALE		22.34	DiseaseFree	LIVING	22.34	Stage IIA	Post (prior bilateral ovariectomy OR >12 mo since LMP with no prior hysterectomy)	No	Positive	Positive	Negative	9.40268	3.75446
TCGA-AO-A0J9		Primary Tumor	Breast Invasive Lobular Carcinoma	430	ILC	Infiltrating Lobular Carcinoma	61	FEMALE		35.02	Recurred/Progressed	LIVING	52.99	Stage IIIC	Post (prior bilateral ovariectomy OR >12 mo since LMP with no prior hysterectomy)	No	Positive	Positive		9.50407	2.5518
TCGA-AO-A0JA		Primary Tumor	Breast Invasive Ductal Carcinoma	100	IDC	Infiltrating Ductal Carcinoma	36	FEMALE		4.7	Recurred/Progressed	LIVING	21.52	Stage IIIC	Pre (<6 months since LMP AND no prior bilateral ovariectomy AND not on estrogen replacement)	No	Positive	Positive	Negative	8.21075	2.8663
TCGA-AO-A0JB		Primary Tumor	Breast Invasive Ductal Carcinoma	510	IDC	Infiltrating Ductal Carcinoma	50	FEMALE		50.66	DiseaseFree	LIVING	50.66	Stage IIIA	Pre (<6 months since LMP AND no prior bilateral ovariectomy AND not on estrogen replacement)	No	Positive	Positive	Negative	9.71622	1.96128
TCGA-AO-A0JC		Primary Tumor	Breast Invasive Ductal Carcinoma	550	IDC	Infiltrating Ductal Carcinoma	64	FEMALE		50.82	DiseaseFree	LIVING	50.82	Stage IIA	Post (prior bilateral ovariectomy OR >12 mo since LMP with no prior hysterectomy)	No	Positive	Positive	Negative	8.74888	2.9538
TCGA-AO-A0JD		Primary Tumor	Breast Invasive Ductal Carcinoma	230	IDC	Infiltrating Ductal Carcinoma	59	FEMALE		71.94	DiseaseFree	LIVING	71.94	Stage IIIA	Post (prior bilateral ovariectomy OR >12 mo since LMP with no prior hysterectomy)	No	Positive	Positive	Negative	8.01364	5.26041
TCGA-AO-A0JE		Primary Tumor	Breast Invasive Ductal Carcinoma	550	IDC	Infiltrating Ductal Carcinoma	53	FEMALE		76.71	DiseaseFree	LIVING	76.71	Stage IIIA	Post (prior bilateral ovariectomy OR >12 mo since LMP with no prior hysterectomy)	No	Negative	Negative	Positive	8.41352	3.1623
TCGA-AO-A0JF		Primary Tumor	Breast Invasive Ductal Carcinoma	410	IDC	Infiltrating Ductal Carcinoma	68	FEMALE		65.05	DiseaseFree	LIVING	65.05	Stage IIA	Post (prior bilateral ovariectomy OR >12 mo since LMP with no prior hysterectomy)	No	Positive	Positive	Negative	8.94248	3.18918
TCGA-AO-A0JG		Primary Tumor	Breast Invasive Ductal Carcinoma	410	IDC	Other, specify	49	FEMALE		26.22	DiseaseFree	LIVING	26.22	Stage IIIA	Post (prior bilateral ovariectomy OR >12 mo since LMP with no prior hysterectomy)	No	Positive	Positive	Negative	8.14126	3.50738
TCGA-AO-A0JL		Primary Tumor	Breast Invasive Ductal Carcinoma	380	IDC	Infiltrating Ductal Carcinoma	59	FEMALE		55.29	DiseaseFree	LIVING	55.29	Stage IIIA	Post (prior bilateral ovariectomy OR >12 mo since LMP with no prior hysterectomy)	No	Negative	Negative	Negative	9.51165	3.00481
TCGA-AO-A0JM		Primary Tumor	Breast Invasive Ductal Carcinoma	710	IDC	Infiltrating Ductal Carcinoma	40	FEMALE		71.75	DiseaseFree	LIVING	71.75	Stage IIB	Pre (<6 months since LMP AND no prior bilateral ovariectomy AND not on estrogen replacement)	No	Positive	Positive	Positive	9.9426	3.31572
TCGA-AO-A126		Primary Tumor	Breast Invasive Ductal Carcinoma	450	IDC	Infiltrating Ductal Carcinoma	39	FEMALE		8.77	Recurred/Progressed	LIVING	108.64	Stage IIA	Pre (<6 months since LMP AND no prior bilateral ovariectomy AND not on estrogen replacement)	No	Positive	Positive	Negative	9.70866	3.30225
TCGA-AO-A128	Basal	Primary Tumor	Breast Invasive Ductal Carcinoma	590	IDC	Infiltrating Ductal Carcinoma	61	FEMALE		106.7	DiseaseFree	LIVING	106.7	Stage IIA	Post (prior bilateral ovariectomy OR >12 mo since LMP with no prior hysterectomy)	No	Negative	Negative	Negative	9.92579	3.20534
TCGA-AO-A129		Primary Tumor	Breast Invasive Ductal Carcinoma	320	IDC	Infiltrating Ductal Carcinoma	29	FEMALE		107.95	DiseaseFree	LIVING	107.95	Stage IIB	Pre (<6 months since LMP AND no prior bilateral ovariectomy AND not on estrogen replacement)	No	Negative	Negative	Negative	9.19335	4.07077
TCGA-AO-A12A		Primary Tumor	Breast Invasive Ductal Carcinoma	220	IDC	Infiltrating Ductal Carcinoma	47	FEMALE		102.23	DiseaseFree	LIVING	102.23	Stage IIA	Pre (<6 months since LMP AND no prior bilateral ovariectomy AND not on estrogen replacement)	No	Positive	Positive	Negative	9.12026	3.65006
TCGA-AO-A12B		Primary Tumor	Breast Invasive Ductal Carcinoma	570	IDC	Infiltrating Ductal Carcinoma	63	FEMALE		98.19	DiseaseFree	LIVING	98.19	Stage IIA	Post (prior bilateral ovariectomy OR >12 mo since LMP with no prior hysterectomy)	No	Positive	Positive	Negative	7.03749	4.37676
TCGA-AO-A12E		Primary Tumor	Breast Invasive Lobular Carcinoma	630	ILC	Infiltrating Lobular Carcinoma	51	FEMALE		70.37	DiseaseFree	LIVING	70.37	Stage IIB	Pre (<6 months since LMP AND no prior bilateral ovariectomy AND not on estrogen replacement)	No	Positive	Positive	Negative	8.41903	3.15909
TCGA-AO-A12F		Primary Tumor	Breast Invasive Ductal Carcinoma	600	IDC	Infiltrating Ductal Carcinoma	36	FEMALE		60.51	DiseaseFree	LIVING	60.51	Stage IIA	Pre (<6 months since LMP AND no prior bilateral ovariectomy AND not on estrogen replacement)	No	Negative	Negative	Negative	7.72796	3.14803
TCGA-AO-A12G		Primary Tumor	Breast Invasive Ductal Carcinoma	280	IDC	Other, specify	75	FEMALE		53.84	DiseaseFree	LIVING	53.84	Stage IIA	Post (prior bilateral ovariectomy OR >12 mo since LMP with no prior hysterectomy)	No	Positive	Positive	Negative	8.64643	3.53601
TCGA-AO-A12H		Primary Tumor	Breast Invasive Ductal Carcinoma	290	IDC	Other, specify	69	FEMALE		40.54	DiseaseFree	LIVING	40.54	Stage IIA	Pre (<6 months since LMP AND no prior bilateral ovariectomy AND not on estrogen replacement)	No	Positive	Positive	Negative	8.23096	3.87898
TCGA-AO-A1KO	Normal	Primary Tumor	Breast Invasive Lobular Carcinoma	580	ILC	Infiltrating Lobular Carcinoma	46	FEMALE		20.43	DiseaseFree	LIVING	20.43	Stage IIB	Pre (<6 months since LMP AND no prior bilateral ovariectomy AND not on estrogen replacement)	No	Positive	Positive	Negative	9.61596	3.34411
TCGA-AO-A1KP	LumB	Primary Tumor	Breast Invasive Ductal Carcinoma	360	IDC	Infiltrating Ductal Carcinoma	77	FEMALE		97.01	DiseaseFree	LIVING	97.01	Stage IIA	Post (prior bilateral ovariectomy OR >12 mo since LMP with no prior hysterectomy)	No	Positive	Positive	Negative	9.8929	4.65933
TCGA-AO-A1KQ	LumB	Primary Tumor	Breast Invasive Ductal Carcinoma	540	IDC	Infiltrating Ductal Carcinoma	84	MALE		61.83	DiseaseFree	LIVING	61.83	Stage IIIB		No	Positive	Positive	Negative	9.10181	4.47553
TCGA-AO-A1KR	Basal	Primary Tumor	Breast Invasive Ductal Carcinoma	190	IDC	Infiltrating Ductal Carcinoma	51	FEMALE		82.56	DiseaseFree	LIVING	82.56	Stage IIA	Pre (<6 months since LMP AND no prior bilateral ovariectomy AND not on estrogen replacement)	No	Negative	Negative	Negative	9.12868	2.5194
TCGA-AO-A1KS	LumB	Primary Tumor	Breast Invasive Lobular Carcinoma	420	ILC	Infiltrating Lobular Carcinoma	69	FEMALE		11.5	DiseaseFree	LIVING	11.5	Stage IIA	Post (prior bilateral ovariectomy OR >12 mo since LMP with no prior hysterectomy)	No	Positive	Positive	Negative	9.40421	5.00421
TCGA-AO-A1KT	LumB	Primary Tumor	Breast Invasive Ductal Carcinoma	200	IDC	Infiltrating Ductal Carcinoma	78	FEMALE		17.77	DiseaseFree	LIVING	17.77	Stage IIA	Post (prior bilateral ovariectomy OR >12 mo since LMP with no prior hysterectomy)		Positive	Positive	Negative	10.7286	4.50349
TCGA-AQ-A04H	LumB	Primary Tumor	Breast Invasive Ductal Carcinoma	100	IDC	Infiltrating Ductal Carcinoma	61	FEMALE		24.77	DiseaseFree	LIVING	24.77	Stage IIIA	Post (prior bilateral ovariectomy OR >12 mo since LMP with no prior hysterectomy)	No	Positive	Positive	Positive	7.99118	3.48544
TCGA-AQ-A04J	Basal	Primary Tumor	Breast Invasive Ductal Carcinoma	160	IDC	Infiltrating Ductal Carcinoma	45	FEMALE		26.91	DiseaseFree	LIVING	26.91	Stage IIA	Pre (<6 months since LMP AND no prior bilateral ovariectomy AND not on estrogen replacement)	No	Negative	Negative	Negative	9.09554	4.45401
TCGA-AQ-A04L	LumA	Primary Tumor	Breast Invasive Ductal Carcinoma	160	IDC	Infiltrating Ductal Carcinoma	48	FEMALE		129.99	DiseaseFree	LIVING	129.99	Stage IIA	Peri (6-12 months since last menstrual period)	No	Negative	Positive	Positive	7.71837	3.62594
TCGA-AQ-A1H2	LumA	Primary Tumor	Breast Invasive Ductal Carcinoma	210	IDC	Infiltrating Ductal Carcinoma	84	FEMALE		15.6	DiseaseFree	LIVING	15.6	Stage IIIA	Post (prior bilateral ovariectomy OR >12 mo since LMP with no prior hysterectomy)	No	Positive	Positive	Positive	9.27902	4.59902
TCGA-AQ-A1H3	LumA	Primary Tumor	Breast Invasive Ductal Carcinoma	300	IDC	Infiltrating Ductal Carcinoma	49	FEMALE		32.49	DiseaseFree	LIVING	32.49	Stage IIIC	Pre (<6 months since LMP AND no prior bilateral ovariectomy AND not on estrogen replacement)	No	Positive	Positive	Negative	9.59894	3.75228
TCGA-AQ-A54O	LumB	Primary Tumor	Breast Invasive Ductal Carcinoma	360	IDC	Infiltrating Ductal Carcinoma	51	MALE		32.88	DiseaseFree	LIVING	32.88	Stage IIA		Yes	Positive	Positive	Negative	8.31185	3.55301
TCGA-AQ-A7U7		Primary Tumor	Breast Invasive Lobular Carcinoma		ILC	Infiltrating Lobular Carcinoma	55	FEMALE				DECEASED	19.19	Stage IIIA	Post (prior bilateral ovariectomy OR >12 mo since LMP with no prior hysterectomy)	Yes	Positive	Positive	Negative	8.98074	2.96244
TCGA-AR-A0TQ	LumB	Primary Tumor	Breast Invasive Ductal Carcinoma	750	IDC	Infiltrating Ductal Carcinoma	27	FEMALE		98.26	DiseaseFree	LIVING	98.26	Stage IIIA	Pre (<6 months since LMP AND no prior bilateral ovariectomy AND not on estrogen replacement)	No	Negative	Positive	Positive	8.78435	3.98126
TCGA-AR-A0TR	LumA	Primary Tumor	Breast Invasive Ductal Carcinoma	520	IDC	Infiltrating Ductal Carcinoma	68	FEMALE				DECEASED	5.26	Stage IIB	Post (prior bilateral ovariectomy OR >12 mo since LMP with no prior hysterectomy)	No	Positive	Positive	Negative	8.47035	4.1224
TCGA-AR-A0TS	Basal	Primary Tumor	Breast Invasive Ductal Carcinoma	250	IDC	Infiltrating Ductal Carcinoma	46	FEMALE		84.03	DiseaseFree	LIVING	84.03	Stage IIB	Pre (<6 months since LMP AND no prior bilateral ovariectomy AND not on estrogen replacement)	No	Negative	Negative	Negative	8.93166	3.74675
TCGA-AR-A0TT	LumB	Primary Tumor	Breast Invasive Ductal Carcinoma	310	IDC	Infiltrating Ductal Carcinoma	53	FEMALE		108.94	DiseaseFree	LIVING	108.94	Stage IIIA	Pre (<6 months since LMP AND no prior bilateral ovariectomy AND not on estrogen replacement)	No	Negative	Positive	Negative	8.79714	3.8799
TCGA-AR-A0TV	LumB	Primary Tumor	Breast Invasive Ductal Carcinoma	550	IDC	Infiltrating Ductal Carcinoma	66	FEMALE		75.16	DiseaseFree	LIVING	75.16	Stage IIA	Post (prior bilateral ovariectomy OR >12 mo since LMP with no prior hysterectomy)	No	Positive	Positive	Negative	8.75151	3.31706
TCGA-AR-A0TX	Her2	Primary Tumor	Breast Invasive Ductal Carcinoma	470	IDC	Infiltrating Ductal Carcinoma	64	FEMALE		64.78	DiseaseFree	LIVING	64.78	Stage IIA	Post (prior bilateral ovariectomy OR >12 mo since LMP with no prior hysterectomy)	No	Positive	Positive	Positive	9.2832	3.26216
TCGA-AR-A0TY	LumB	Primary Tumor	Breast Invasive Ductal Carcinoma	410	IDC	Infiltrating Ductal Carcinoma	54	FEMALE		17.87	Recurred/Progressed	DECEASED	55.81	Stage IIA	Post (prior bilateral ovariectomy OR >12 mo since LMP with no prior hysterectomy)	No	Negative	Positive	Negative	8.42392	3.96398
TCGA-AR-A0TZ	LumA	Primary Tumor	Breast Invasive Ductal Carcinoma	290	IDC	Infiltrating Ductal Carcinoma	43	FEMALE	Bone	43.13	Recurred/Progressed	DECEASED	107.16		Pre (<6 months since LMP AND no prior bilateral ovariectomy AND not on estrogen replacement)	No	Positive	Positive	Negative	7.87506	3.84616
TCGA-AR-A0U2	LumB	Primary Tumor	Breast Invasive Ductal Carcinoma	150	IDC	Infiltrating Ductal Carcinoma	47	FEMALE	Bone|Liver	52.86	Recurred/Progressed	DECEASED	83.8	Stage IIIA	Pre (<6 months since LMP AND no prior bilateral ovariectomy AND not on estrogen replacement)	No	Positive	Positive	Negative	8.80455	4.61394
TCGA-AR-A0U3	LumA	Primary Tumor	Breast Invasive Ductal Carcinoma	270	IDC	Infiltrating Ductal Carcinoma	59	FEMALE		134.03	DiseaseFree	LIVING	134.03	Stage IIB	Post (prior bilateral ovariectomy OR >12 mo since LMP with no prior hysterectomy)	No	Positive	Positive	Negative	7.09357	3.93813
TCGA-AR-A0U4		Primary Tumor	Breast Invasive Ductal Carcinoma	530	IDC	Infiltrating Ductal Carcinoma	54	FEMALE		107.13	DiseaseFree	LIVING	107.13	Stage IIA	Pre (<6 months since LMP AND no prior bilateral ovariectomy AND not on estrogen replacement)	No	Negative	Negative	Negative	8.49929	3.20977
TCGA-AR-A1AJ	Basal	Primary Tumor	Breast Invasive Ductal Carcinoma	280	IDC	Infiltrating Ductal Carcinoma	83	FEMALE		100.92	DiseaseFree	LIVING	100.92	Stage I	Post (prior bilateral ovariectomy OR >12 mo since LMP with no prior hysterectomy)	No	Negative	Positive	Negative	8.58948	3.24514
TCGA-AR-A1AK	LumA	Primary Tumor	Breast Invasive Lobular Carcinoma	490	ILC	Infiltrating Lobular Carcinoma	70	FEMALE		103.78	DiseaseFree	LIVING	103.78	Stage I	Post (prior bilateral ovariectomy OR >12 mo since LMP with no prior hysterectomy)	No	Positive	Positive	Negative	9.34141	3.4461
TCGA-AR-A1AL	LumA	Primary Tumor	Breast Invasive Lobular Carcinoma	630	ILC	Infiltrating Lobular Carcinoma	60	FEMALE		97.6	DiseaseFree	LIVING	97.6	Stage IIIA	Post (prior bilateral ovariectomy OR >12 mo since LMP with no prior hysterectomy)	No	Positive	Positive	Negative	9.55703	3.46959
TCGA-AR-A1AM	LumA	Primary Tumor	Breast Invasive Lobular Carcinoma	290	ILC	Infiltrating Lobular Carcinoma	52	FEMALE		98.26	DiseaseFree	LIVING	98.26	Stage IIIA	Post (prior bilateral ovariectomy OR >12 mo since LMP with no prior hysterectomy)	No	Positive	Positive	Negative	9.4984	3.06416
TCGA-AR-A1AN	LumA	Primary Tumor	Breast Invasive Ductal Carcinoma	70	IDC	Infiltrating Ductal Carcinoma	46	FEMALE		95.93	DiseaseFree	LIVING	95.93	Stage IIA	Pre (<6 months since LMP AND no prior bilateral ovariectomy AND not on estrogen replacement)	No	Positive	Positive	Negative	9.04411	3.49689
TCGA-AR-A1AO	Normal	Primary Tumor	Breast Invasive Ductal Carcinoma	200	IDC	Infiltrating Ductal Carcinoma	47	FEMALE		86.01	DiseaseFree	LIVING	86.01	Stage IIA	Pre (<6 months since LMP AND no prior bilateral ovariectomy AND not on estrogen replacement)	No	Negative	Positive	Negative	9.30105	3.43414
TCGA-AR-A1AP	LumA	Primary Tumor	Breast Invasive Ductal Carcinoma	310	IDC	Infiltrating Ductal Carcinoma	80	FEMALE		93.82	DiseaseFree	LIVING	93.82	Stage I	Post (prior bilateral ovariectomy OR >12 mo since LMP with no prior hysterectomy)	No	Positive	Positive	Negative	8.1873	3.92752
TCGA-AR-A1AQ	Basal	Primary Tumor	Breast Invasive Ductal Carcinoma	180	IDC	Infiltrating Ductal Carcinoma	49	FEMALE		99.24	DiseaseFree	LIVING	99.24	Stage IIA	Post (prior bilateral ovariectomy OR >12 mo since LMP with no prior hysterectomy)	No	Negative	Negative	Negative	8.83474	3.91908
TCGA-AR-A1AR	Basal	Primary Tumor	Breast Invasive Ductal Carcinoma	250	IDC	Infiltrating Ductal Carcinoma	50	FEMALE		12.71	Recurred/Progressed	DECEASED	17.21	Stage IIIA	Post (prior bilateral ovariectomy OR >12 mo since LMP with no prior hysterectomy)	Yes	Negative	Negative	Negative	8.9337	3.78067
TCGA-AR-A1AS	LumA	Primary Tumor	Breast Invasive Ductal Carcinoma	300	IDC	Infiltrating Ductal Carcinoma	54	FEMALE		37.78	DiseaseFree	LIVING	37.78	Stage IIB	Post (prior bilateral ovariectomy OR >12 mo since LMP with no prior hysterectomy)	No	Positive	Positive	Negative	9.56797	3.18535
TCGA-AR-A1AU	LumA	Primary Tumor	Breast Invasive Ductal Carcinoma	260	IDC	Infiltrating Ductal Carcinoma	39	FEMALE		94.22	DiseaseFree	LIVING	94.22	Stage IIIA	Pre (<6 months since LMP AND no prior bilateral ovariectomy AND not on estrogen replacement)	No	Positive	Positive	Negative	8.64552	3.97362
TCGA-AR-A1AV	LumA	Primary Tumor	Breast Invasive Ductal Carcinoma	420	IDC	Infiltrating Ductal Carcinoma	68	MALE		61.24	DiseaseFree	LIVING	61.24	Stage IIB		No	Positive	Positive	Negative	8.98006	3.64845
TCGA-AR-A1AW	LumB	Primary Tumor	Breast Invasive Ductal Carcinoma	800	IDC	Infiltrating Ductal Carcinoma	65	FEMALE		86.47	DiseaseFree	LIVING	86.47	Stage IIA	Post (prior bilateral ovariectomy OR >12 mo since LMP with no prior hysterectomy)	No	Positive	Positive	Negative	9.6964	3.24125
TCGA-AR-A1AX	LumA	Primary Tumor	Breast Invasive Ductal Carcinoma	340	IDC	Infiltrating Ductal Carcinoma	64	FEMALE		86.37	DiseaseFree	LIVING	86.37	Stage I	Post (prior bilateral ovariectomy OR >12 mo since LMP with no prior hysterectomy)	No	Positive	Positive	Positive	8.04728	3.504
TCGA-AR-A1AY	Basal	Primary Tumor	Breast Invasive Ductal Carcinoma	110	IDC	Infiltrating Ductal Carcinoma	65	FEMALE		33.71	DiseaseFree	LIVING	33.71	Stage I	Post (prior bilateral ovariectomy OR >12 mo since LMP with no prior hysterectomy)	No	Negative	Negative	Negative	8.10451	3.43069
TCGA-AR-A24H	LumB	Primary Tumor	Breast Invasive Lobular Carcinoma	40	ILC	Infiltrating Lobular Carcinoma	65	FEMALE		160.78	DiseaseFree	LIVING	160.78	Stage IIA	Post (prior bilateral ovariectomy OR >12 mo since LMP with no prior hysterectomy)	No	Positive	Positive	Negative	10.3035	4.02494
TCGA-AR-A24K	LumB	Primary Tumor	Breast Invasive Ductal Carcinoma	200	IDC	Infiltrating Ductal Carcinoma	46	FEMALE		50.85	DiseaseFree	LIVING	50.85	Stage IIA	Pre (<6 months since LMP AND no prior bilateral ovariectomy AND not on estrogen replacement)	No	Positive	Positive	Negative	6.95605	4.15773
TCGA-AR-A24L	LumA	Primary Tumor	Breast Invasive Ductal Carcinoma	1250	IDC	Infiltrating Ductal Carcinoma	26	FEMALE		46.45	Recurred/Progressed	DECEASED	94.15	Stage IIB	Pre (<6 months since LMP AND no prior bilateral ovariectomy AND not on estrogen replacement)	No	Positive	Positive	Negative	8.88383	4.03787
TCGA-AR-A24O	LumA	Primary Tumor	Breast Mixed Ductal and Lobular Carcinoma	700	MDLC	Mixed Histology (please specify)	43	FEMALE		84.13	Recurred/Progressed	LIVING	118.5	Stage IIIA	Pre (<6 months since LMP AND no prior bilateral ovariectomy AND not on estrogen replacement)	No	Positive	Positive	Negative	7.99965	3.40661
TCGA-AR-A24P	LumA	Primary Tumor	Breast Invasive Ductal Carcinoma	130	IDC	Infiltrating Ductal Carcinoma	47	FEMALE		2.76	DiseaseFree	LIVING	2.76	Stage I	Post (prior bilateral ovariectomy OR >12 mo since LMP with no prior hysterectomy)	No	Positive	Positive	Negative	8.64312	3.60167
TCGA-AR-A24Q	Basal	Primary Tumor	Breast Invasive Ductal Carcinoma	590	IDC	Infiltrating Ductal Carcinoma	49	FEMALE		104.2	DiseaseFree	LIVING	104.2	Stage IIB	Post (prior bilateral ovariectomy OR >12 mo since LMP with no prior hysterectomy)	No	Negative	Positive	Negative	10.5624	3.77476
TCGA-AR-A24R	LumB	Primary Tumor	Breast Invasive Ductal Carcinoma	300	IDC	Infiltrating Ductal Carcinoma	45	FEMALE		112.68	DiseaseFree	LIVING	112.68	Stage IIIA	Pre (<6 months since LMP AND no prior bilateral ovariectomy AND not on estrogen replacement)	No	Positive	Positive	Negative	10.7503	4.29073
TCGA-AR-A24S	LumB	Primary Tumor	Breast Invasive Ductal Carcinoma	520	IDC	Infiltrating Ductal Carcinoma	61	FEMALE		97.77	DiseaseFree	LIVING	97.77	Stage I	Post (prior bilateral ovariectomy OR >12 mo since LMP with no prior hysterectomy)	No	Positive	Positive	Negative	9.02085	4.41425
TCGA-AR-A24T	LumA	Primary Tumor	Breast Invasive Lobular Carcinoma	490	ILC	Infiltrating Lobular Carcinoma	46	FEMALE		105.19	DiseaseFree	LIVING	105.19	Stage IIIC	Pre (<6 months since LMP AND no prior bilateral ovariectomy AND not on estrogen replacement)	No	Positive	Positive	Negative	6.93083	2.85231
TCGA-AR-A24U		Primary Tumor	Breast Invasive Ductal Carcinoma	320	IDC	Infiltrating Ductal Carcinoma	47	FEMALE		102.76	DiseaseFree	LIVING	102.76	Stage IIA	Pre (<6 months since LMP AND no prior bilateral ovariectomy AND not on estrogen replacement)	No	Negative	Negative	Positive	8.74211	4.31794
TCGA-AR-A24V		Primary Tumor	Breast Invasive Ductal Carcinoma	400	IDC	Infiltrating Ductal Carcinoma	52	FEMALE		105.22	DiseaseFree	LIVING	105.22	Stage IIB	Peri (6-12 months since last menstrual period)	No	Positive	Positive	Negative	9.45984	3.42035
TCGA-AR-A24W		Primary Tumor	Breast Invasive Ductal Carcinoma	110	IDC	Infiltrating Ductal Carcinoma	55	FEMALE		50.92	DiseaseFree	LIVING	50.92	Stage IIB	Post (prior bilateral ovariectomy OR >12 mo since LMP with no prior hysterectomy)	No	Positive	Positive	Negative	8.1498	3.66478
TCGA-AR-A24Z		Primary Tumor	Breast Invasive Ductal Carcinoma	120	IDC	Infiltrating Ductal Carcinoma	57	FEMALE		98.59	DiseaseFree	LIVING	98.59	Stage IIA	Post (prior bilateral ovariectomy OR >12 mo since LMP with no prior hysterectomy)	No	Positive	Positive	Negative	7.28972	3.44262
TCGA-AR-A251		Primary Tumor	Breast Invasive Ductal Carcinoma	450	IDC	Infiltrating Ductal Carcinoma	51	FEMALE		99.54	DiseaseFree	LIVING	99.54	Stage IIIA	Pre (<6 months since LMP AND no prior bilateral ovariectomy AND not on estrogen replacement)	No	Negative	Positive	Negative	9.2326	4.26975
TCGA-AR-A252		Primary Tumor	Breast Invasive Ductal Carcinoma	480	IDC	Infiltrating Ductal Carcinoma	50	FEMALE		93.23	DiseaseFree	LIVING	93.23	Stage I	Pre (<6 months since LMP AND no prior bilateral ovariectomy AND not on estrogen replacement)	No	Positive	Positive	Negative	7.75422	4.07934
TCGA-AR-A254		Primary Tumor	Breast Invasive Ductal Carcinoma	990	IDC	Infiltrating Ductal Carcinoma	50	FEMALE		85.58	DiseaseFree	LIVING	85.58	Stage IIIA	Pre (<6 months since LMP AND no prior bilateral ovariectomy AND not on estrogen replacement)	No	Positive	Positive	Positive	8.92891	3.49584
TCGA-AR-A255		Primary Tumor	Breast Invasive Ductal Carcinoma	250	IDC	Infiltrating Ductal Carcinoma	62	FEMALE		70.99	DiseaseFree	LIVING	70.99	Stage I	Post (prior bilateral ovariectomy OR >12 mo since LMP with no prior hysterectomy)	No	Positive	Positive	Positive	8.91209	3.71694
TCGA-AR-A2LE	LumA	Primary Tumor	Breast Invasive Lobular Carcinoma	320	ILC	Infiltrating Lobular Carcinoma	69	FEMALE		138.07	Recurred/Progressed	LIVING	166.29	Stage I	Post (prior bilateral ovariectomy OR >12 mo since LMP with no prior hysterectomy)	No	Negative	Positive		9.47876	3.34427
TCGA-AR-A2LJ	LumA	Primary Tumor	Breast Invasive Lobular Carcinoma	540	ILC	Infiltrating Lobular Carcinoma	40	FEMALE		86.47	DiseaseFree	LIVING	86.47	Stage IIIA	Pre (<6 months since LMP AND no prior bilateral ovariectomy AND not on estrogen replacement)	No	Positive	Positive	Positive	9.13907	2.61535
TCGA-AR-A2LN	LumA	Primary Tumor	Breast Invasive Lobular Carcinoma	1460	ILC	Infiltrating Lobular Carcinoma	65	FEMALE		38.14	DiseaseFree	LIVING	38.14	Stage IIA	Post (prior bilateral ovariectomy OR >12 mo since LMP with no prior hysterectomy)	No	Positive	Positive	Negative	9.77322	3.04163
TCGA-AR-A2LO	LumA	Primary Tumor	Breast Invasive Lobular Carcinoma	1650	ILC	Infiltrating Lobular Carcinoma	46	FEMALE		39.36	DiseaseFree	LIVING	39.36	Stage IIB	Pre (<6 months since LMP AND no prior bilateral ovariectomy AND not on estrogen replacement)	No	Positive	Positive	Negative	8.92131	3.3859
TCGA-AR-A2LQ	Normal	Primary Tumor	Breast Invasive Lobular Carcinoma	1270	ILC	Infiltrating Lobular Carcinoma	59	FEMALE		40.51	DiseaseFree	LIVING	40.51	Stage IIB	Post (prior bilateral ovariectomy OR >12 mo since LMP with no prior hysterectomy)	No	Positive	Positive	Negative	9.9598	3.0264
TCGA-AR-A5QM	LumA	Primary Tumor	Breast Invasive Lobular Carcinoma	350	ILC	Infiltrating Lobular Carcinoma	62	FEMALE		31.8	Recurred/Progressed	LIVING	73.29	Stage IIA	Post (prior bilateral ovariectomy OR >12 mo since LMP with no prior hysterectomy)	Yes	Positive	Positive		8.53906	3.32718
TCGA-AR-A5QN		Primary Tumor	Breast Invasive Lobular Carcinoma	510	ILC	Infiltrating Lobular Carcinoma	68	FEMALE		33.28	DiseaseFree	LIVING	33.28	Stage IIIC	Post (prior bilateral ovariectomy OR >12 mo since LMP with no prior hysterectomy)	No	Positive	Positive	Positive	8.70296	3.52436
TCGA-AR-A5QP		Primary Tumor	Breast Invasive Lobular Carcinoma	230	ILC	Infiltrating Lobular Carcinoma	54	FEMALE		38.93	DiseaseFree	LIVING	38.93	Stage IIB	Post (prior bilateral ovariectomy OR >12 mo since LMP with no prior hysterectomy)	No	Positive	Positive		8.9599	3.40949
TCGA-AR-A5QQ		Primary Tumor	Metaplastic Breast Cancer	800	MBC	Other, specify	68	FEMALE		9.89	Recurred/Progressed	DECEASED	10.58	Stage IIIA	Post (prior bilateral ovariectomy OR >12 mo since LMP with no prior hysterectomy)	No	Negative	Negative	Negative	9.44281	2.76938
TCGA-B6-A0I1		Primary Tumor	Breast Invasive Ductal Carcinoma	100	IDC	Infiltrating Ductal Carcinoma	73	FEMALE		36.79	Recurred/Progressed	DECEASED	77.56	Stage IIA	Post (prior bilateral ovariectomy OR >12 mo since LMP with no prior hysterectomy)	No	Negative	Negative		9.64421	2.7775
TCGA-B6-A0I2	Basal	Primary Tumor	Breast Invasive Ductal Carcinoma	200	IDC	Infiltrating Ductal Carcinoma	45	FEMALE		143.27	DiseaseFree	LIVING	143.27	Stage IA	Indeterminate (neither Pre or Postmenopausal)	No				8.89488	3.87758
TCGA-B6-A0I6	Basal	Primary Tumor	Breast Invasive Ductal Carcinoma	200	IDC	Infiltrating Ductal Carcinoma	49	FEMALE		28.22	Recurred/Progressed	DECEASED	32.56	Stage IIA	Indeterminate (neither Pre or Postmenopausal)	No	Negative	Negative		10.6691	4.04758
TCGA-B6-A0I8	LumA	Primary Tumor	Breast Invasive Ductal Carcinoma	190	IDC	Infiltrating Ductal Carcinoma	46	FEMALE		24.51	Recurred/Progressed	DECEASED	24.61	Stage X	Indeterminate (neither Pre or Postmenopausal)	Yes				10.6877	3.58391
TCGA-B6-A0I9	Her2	Primary Tumor	Breast Invasive Ductal Carcinoma	180	IDC	Infiltrating Ductal Carcinoma	62	FEMALE	Bone			DECEASED	11.89	Stage IV	Indeterminate (neither Pre or Postmenopausal)	No	Positive	Indeterminate		8.66025	3.45371
TCGA-B6-A0IA	LumA	Primary Tumor	Breast Invasive Ductal Carcinoma	70	IDC	Other, specify	51	FEMALE		275.66	DiseaseFree	LIVING	275.66	Stage IIA	Indeterminate (neither Pre or Postmenopausal)	No	Positive	Positive		9.73424	3.92599
TCGA-B6-A0IB	LumB	Primary Tumor	Breast Invasive Ductal Carcinoma	150	IDC	Infiltrating Ductal Carcinoma	64	FEMALE	Other, specify	89.26	Recurred/Progressed	DECEASED	129.47	Stage IV	Indeterminate (neither Pre or Postmenopausal)	No	Positive	Positive		9.97281	3.58301
TCGA-B6-A0IC	LumA	Primary Tumor	Breast Invasive Ductal Carcinoma	100	IDC	Other, specify	90	FEMALE				DECEASED	50.66	Stage X	Post (prior bilateral ovariectomy OR >12 mo since LMP with no prior hysterectomy)	No	Positive	Positive		9.11177	3.9592
TCGA-B6-A0IE	LumA	Primary Tumor	Breast Invasive Lobular Carcinoma	90	ILC	Mixed Histology (please specify)	38	FEMALE		27.4	Recurred/Progressed	DECEASED	65.47	Stage IIIA	Pre (<6 months since LMP AND no prior bilateral ovariectomy AND not on estrogen replacement)	No	Negative	Negative		9.06603	2.88754
TCGA-B6-A0IG	LumA	Primary Tumor	Breast Invasive Ductal Carcinoma	200	IDC	Infiltrating Ductal Carcinoma	50	FEMALE				DECEASED	146.39	Stage IIB	Indeterminate (neither Pre or Postmenopausal)	No	Positive	Positive		8.52789	3.99208
TCGA-B6-A0IJ	Basal	Primary Tumor	Breast Invasive Ductal Carcinoma	170	IDC	Infiltrating Ductal Carcinoma	42	FEMALE		233.44	DiseaseFree	LIVING	233.44	Stage IIB	Indeterminate (neither Pre or Postmenopausal)	No	Positive	Positive		8.13003	3.16762
TCGA-B6-A0IK	Her2	Primary Tumor	Breast Invasive Ductal Carcinoma	140	IDC	Infiltrating Ductal Carcinoma	63	FEMALE		16.06	Recurred/Progressed	DECEASED	18.76	Stage IIIB	Indeterminate (neither Pre or Postmenopausal)	No	Negative	Negative		8.7341	2.81967
TCGA-B6-A0IM	LumA	Primary Tumor	Breast Invasive Ductal Carcinoma	110	IDC	Other, specify	75	FEMALE				DECEASED	127.23	Stage IIB	Post (prior bilateral ovariectomy OR >12 mo since LMP with no prior hysterectomy)	No	Positive	Positive		8.90034	3.46643
TCGA-B6-A0IN	LumB	Primary Tumor	Breast Invasive Ductal Carcinoma	20	IDC	Other, specify	45	FEMALE		46.39	Recurred/Progressed	DECEASED	84.53	Stage X	Indeterminate (neither Pre or Postmenopausal)	No	Negative	Positive		8.71346	2.77989
TCGA-B6-A0IP	LumA	Primary Tumor	Breast Invasive Lobular Carcinoma	80	ILC	Infiltrating Lobular Carcinoma	74	FEMALE				DECEASED	128.98	Stage IA	Post (prior bilateral ovariectomy OR >12 mo since LMP with no prior hysterectomy)	No	Positive	Positive		9.17202	3.4038
TCGA-B6-A0IQ	Basal	Primary Tumor	Breast Invasive Ductal Carcinoma	210	IDC	Infiltrating Ductal Carcinoma	40	FEMALE		140.77	DiseaseFree	LIVING	140.77	Stage IIIA	Indeterminate (neither Pre or Postmenopausal)	No	Negative	Negative		9.45682	3.4429
TCGA-B6-A0RE	Basal	Primary Tumor	Breast Invasive Ductal Carcinoma	90	IDC	Infiltrating Ductal Carcinoma	61	FEMALE		255.49	DiseaseFree	LIVING	255.49	Stage X	Indeterminate (neither Pre or Postmenopausal)	No	Negative	Negative		9.01636	3.64783
TCGA-B6-A0RG	LumA	Primary Tumor	Breast Invasive Ductal Carcinoma	160	IDC	Infiltrating Ductal Carcinoma	26	FEMALE		68.4	DiseaseFree	LIVING	68.4	Stage IIB	Indeterminate (neither Pre or Postmenopausal)	No	Negative	Negative		8.40061	3.89036
TCGA-B6-A0RH	Her2	Primary Tumor	Breast Invasive Ductal Carcinoma	130	IDC	Infiltrating Ductal Carcinoma	51	FEMALE		71.12	Recurred/Progressed	DECEASED	212.09	Stage IIA	Indeterminate (neither Pre or Postmenopausal)	No	Positive	Positive		9.45589	3.64083
TCGA-B6-A0RI	LumA	Primary Tumor	Breast Invasive Ductal Carcinoma	50	IDC	Infiltrating Ductal Carcinoma	44	FEMALE		36.14	Recurred/Progressed	LIVING	234.1	Stage IIIB	Indeterminate (neither Pre or Postmenopausal)	No	Positive	Positive		9.45623	3.29752
TCGA-B6-A0RL		Primary Tumor	Breast Invasive Ductal Carcinoma	170	IDC	Infiltrating Ductal Carcinoma	60	FEMALE				DECEASED	81.11	Stage IIA		No	Positive	Positive		9.07925	3.99011
TCGA-B6-A0RN	LumA	Primary Tumor	Breast Invasive Ductal Carcinoma	130	IDC	Infiltrating Ductal Carcinoma	60	FEMALE		263.07	DiseaseFree	LIVING	263.07	Stage IA	Post (prior bilateral ovariectomy OR >12 mo since LMP with no prior hysterectomy)	No	Negative	Negative		8.51995	3.46673
TCGA-B6-A0RO	LumA	Primary Tumor	Breast Invasive Ductal Carcinoma	140	IDC	Infiltrating Ductal Carcinoma	71	FEMALE		161.93	DiseaseFree	LIVING	161.93	Stage IIIB	Post (prior bilateral ovariectomy OR >12 mo since LMP with no prior hysterectomy)	No	Positive	Positive		8.23587	3.68322
TCGA-B6-A0RP	LumA	Primary Tumor	Breast Mixed Ductal and Lobular Carcinoma	230	MDLC	Mixed Histology (please specify)	73	FEMALE		91.56	Recurred/Progressed	DECEASED	102.69		Post (prior bilateral ovariectomy OR >12 mo since LMP with no prior hysterectomy)	No	Positive	Positive		9.9194	3.44349
TCGA-B6-A0RQ	Normal	Primary Tumor	Breast Invasive Lobular Carcinoma	160	ILC	Infiltrating Lobular Carcinoma	68	FEMALE				DECEASED	140.18	Stage IIB	Post (prior bilateral ovariectomy OR >12 mo since LMP with no prior hysterectomy)	No	Positive	Positive		9.04192	3.10866
TCGA-B6-A0RS	Her2	Primary Tumor	Breast Invasive Ductal Carcinoma	80	IDC	Infiltrating Ductal Carcinoma	38	FEMALE		67.05	Recurred/Progressed	DECEASED	100.62	Stage IIA	Indeterminate (neither Pre or Postmenopausal)	No	Negative	Negative		9.58551	3.70013
TCGA-B6-A0RT	Basal	Primary Tumor	Breast Invasive Ductal Carcinoma	230	IDC	Infiltrating Ductal Carcinoma	39	FEMALE		89.39	DiseaseFree	LIVING	89.39	Stage IIIA	Indeterminate (neither Pre or Postmenopausal)	No	Negative	Negative		7.98965	3.581
TCGA-B6-A0RU	Basal	Primary Tumor	Breast Invasive Ductal Carcinoma	170	IDC	Other, specify	40	FEMALE		101.05	Recurred/Progressed	LIVING	282.69	Stage IA	Indeterminate (neither Pre or Postmenopausal)	No	Negative	Negative		9.80636	3.93542
TCGA-B6-A0RV	LumA	Primary Tumor	Breast Mixed Ductal and Lobular Carcinoma	480	MDLC	Mixed Histology (please specify)	42	FEMALE		169.38	DiseaseFree	LIVING	169.38	Stage IIIA	Indeterminate (neither Pre or Postmenopausal)	No	Positive	Positive		8.90816	3.51166
TCGA-B6-A0WS	LumA	Primary Tumor	Breast Invasive Ductal Carcinoma	110	IDC	Infiltrating Ductal Carcinoma	58	FEMALE				DECEASED	97.4	Stage X	Indeterminate (neither Pre or Postmenopausal)	No	Positive	Positive		9.00509	3.628
TCGA-B6-A0WT	LumA	Primary Tumor	Breast Invasive Ductal Carcinoma	90	IDC	Infiltrating Ductal Carcinoma	61	FEMALE		126.87	Recurred/Progressed	LIVING	188.53	Stage IIB	Post (prior bilateral ovariectomy OR >12 mo since LMP with no prior hysterectomy)	No	Positive	Positive		8.66492	3.1533
TCGA-B6-A0WV	LumB	Primary Tumor	Breast Invasive Ductal Carcinoma	30	IDC	Infiltrating Ductal Carcinoma	67	FEMALE				DECEASED	79.4	Stage IIB	Post (prior bilateral ovariectomy OR >12 mo since LMP with no prior hysterectomy)	No	Positive	Positive		8.8243	3.96573
TCGA-B6-A0WW	LumB	Primary Tumor	Breast Invasive Ductal Carcinoma	30	IDC	Infiltrating Ductal Carcinoma	58	FEMALE		14.68	Recurred/Progressed	DECEASED	18.33	Stage X	Indeterminate (neither Pre or Postmenopausal)	No	Positive	Positive		9.07499	3.30662
TCGA-B6-A0WX	Basal	Primary Tumor	Breast Invasive Lobular Carcinoma	300	ILC	Other, specify	40	FEMALE		18.5	Recurred/Progressed	DECEASED	20.99	Stage IIIA	Pre (<6 months since LMP AND no prior bilateral ovariectomy AND not on estrogen replacement)	No	Negative	Negative		8.38616	2.57134
TCGA-B6-A0WY	LumA	Primary Tumor	Breast Invasive Ductal Carcinoma	30	IDC	Infiltrating Ductal Carcinoma	40	FEMALE		66.06	Recurred/Progressed	DECEASED	113.7	Stage IIIA	Pre (<6 months since LMP AND no prior bilateral ovariectomy AND not on estrogen replacement)	No	Negative	Positive		9.44504	3.59146
TCGA-B6-A0WZ	LumA	Primary Tumor	Breast Invasive Ductal Carcinoma	50	IDC	Infiltrating Ductal Carcinoma	50	FEMALE		168.1	Recurred/Progressed	LIVING	206.7	Stage II	Indeterminate (neither Pre or Postmenopausal)	No	Positive	Positive		9.78005	3.53785
TCGA-B6-A0X0	LumA	Primary Tumor	Adenoid Cystic Breast Cancer	150	ACBC	Other, specify	54	FEMALE				DECEASED	129.6	Stage I	Indeterminate (neither Pre or Postmenopausal)	No	Positive	Positive		7.45863	4.02698
TCGA-B6-A0X4	LumA	Primary Tumor	Breast Invasive Ductal Carcinoma	110	IDC	Infiltrating Ductal Carcinoma	62	FEMALE		23.52	Recurred/Progressed	DECEASED	28.25	Stage IIB	Post (prior bilateral ovariectomy OR >12 mo since LMP with no prior hysterectomy)	No	Positive	Positive		7.84661	4.07834
TCGA-B6-A0X5	LumB	Primary Tumor	Breast Invasive Ductal Carcinoma	80	IDC	Infiltrating Ductal Carcinoma	61	FEMALE		44.12	Recurred/Progressed	DECEASED	68.89	Stage IIB	Post (prior bilateral ovariectomy OR >12 mo since LMP with no prior hysterectomy)	No	Positive	Positive		8.94353	3.83585
TCGA-B6-A0X7	LumA	Primary Tumor	Breast Invasive Ductal Carcinoma	40	IDC	Mixed Histology (please specify)	62	FEMALE		36.27	Recurred/Progressed	DECEASED	58.51	Stage X	Post (prior bilateral ovariectomy OR >12 mo since LMP with no prior hysterectomy)	No	Positive	Positive		7.90924	3.24633
TCGA-B6-A1KC	LumB	Primary Tumor	Breast Invasive Ductal Carcinoma	30	IDC	Infiltrating Ductal Carcinoma	67	FEMALE		43.56	DiseaseFree	LIVING	43.56	Stage IIB	Post (prior bilateral ovariectomy OR >12 mo since LMP with no prior hysterectomy)	No	Negative	Positive	Negative	7.46485	3.62681
TCGA-B6-A1KF	Basal	Primary Tumor	Breast Invasive Ductal Carcinoma	20	IDC	Infiltrating Ductal Carcinoma	68	FEMALE		101.45	DiseaseFree	LIVING	101.45	Stage IIB	Post (prior bilateral ovariectomy OR >12 mo since LMP with no prior hysterectomy)	No	Negative	Negative		8.6665	2.74065
TCGA-B6-A1KI	LumA	Primary Tumor	Breast Invasive Ductal Carcinoma	40	IDC	Infiltrating Ductal Carcinoma	63	FEMALE		73.46	DiseaseFree	LIVING	73.46	Stage I	Post (prior bilateral ovariectomy OR >12 mo since LMP with no prior hysterectomy)	No	Positive	Positive	Negative	9.13505	3.54357
TCGA-B6-A1KN	LumB	Primary Tumor	Breast Invasive Ductal Carcinoma	80	IDC	Infiltrating Ductal Carcinoma	57	FEMALE		139.06	DiseaseFree	LIVING	139.06	Stage IIIB	Post (prior bilateral ovariectomy OR >12 mo since LMP with no prior hysterectomy)	No	Negative	Negative		9.19553	3.64902
TCGA-B6-A2IU	LumA	Primary Tumor	Breast Invasive Lobular Carcinoma	140	ILC	Infiltrating Lobular Carcinoma	62	FEMALE		138.76	Recurred/Progressed	LIVING	170.04	Stage IIA	Indeterminate (neither Pre or Postmenopausal)	No	Positive	Positive		9.58352	3.9225
TCGA-B6-A3ZX		Primary Tumor	Breast Mixed Ductal and Lobular Carcinoma	5	MDLC	Mixed Histology (please specify)	50	FEMALE	Bone	32.65	Recurred/Progressed	DECEASED	37.84	Stage IV		No	Negative	Negative	Negative	9.91283	3.9781
TCGA-B6-A400		Primary Tumor	Breast Invasive Ductal Carcinoma	20	IDC	Infiltrating Ductal Carcinoma	43	FEMALE		7.06	DiseaseFree	LIVING	7.06	Stage IIIA		No	Negative	Negative	Negative	10.6957	3.18354
TCGA-B6-A401		Primary Tumor	Breast Invasive Ductal Carcinoma	30	IDC	Infiltrating Ductal Carcinoma	47	FEMALE		85.28	DiseaseFree	LIVING	85.28	Stage IIA		No	Positive	Positive	Negative	10.1685	3.16052
TCGA-B6-A402		Primary Tumor	Breast Invasive Ductal Carcinoma	10	IDC	Infiltrating Ductal Carcinoma	47	FEMALE		76.54	Recurred/Progressed	LIVING	74.93	Stage I		No	Negative	Negative	Negative	10.5432	3.10707
TCGA-B6-A408		Primary Tumor	Breast Mixed Ductal and Lobular Carcinoma	50	MDLC	Mixed Histology (please specify)	55	FEMALE		68.07	DiseaseFree	LIVING	68.07	Stage IIIC		No	Positive	Positive	Negative	8.62727	3.53243
TCGA-B6-A40B		Primary Tumor	Breast Invasive Lobular Carcinoma	10	ILC	Infiltrating Lobular Carcinoma	76	FEMALE		103.55	DiseaseFree	LIVING	103.55	Stage I	Post (prior bilateral ovariectomy OR >12 mo since LMP with no prior hysterectomy)	No	Positive	Positive	Negative	10.716	3.42263
TCGA-BH-A0AU	LumB	Primary Tumor	Breast Invasive Ductal Carcinoma	200	IDC	Infiltrating Ductal Carcinoma	45	FEMALE		62.88	DiseaseFree	LIVING	62.88	Stage IIA	Pre (<6 months since LMP AND no prior bilateral ovariectomy AND not on estrogen replacement)	No	Positive	Positive	Positive	8.07998	4.466
TCGA-BH-A0AV	Basal	Primary Tumor	Breast Invasive Ductal Carcinoma	250	IDC	Infiltrating Ductal Carcinoma	52	FEMALE		59.79	DiseaseFree	LIVING	59.79	Stage I		No	Negative	Negative		10.616	3.51221
TCGA-BH-A0AW	Her2	Primary Tumor	Breast Invasive Ductal Carcinoma	50	IDC	Infiltrating Ductal Carcinoma	56	FEMALE		20.43	DiseaseFree	LIVING	20.43	Stage IIA	Post (prior bilateral ovariectomy OR >12 mo since LMP with no prior hysterectomy)	No	Negative	Positive	Positive	9.54989	3.12975
TCGA-BH-A0AY	LumA	Primary Tumor	Breast Invasive Ductal Carcinoma	210	IDC	Infiltrating Ductal Carcinoma	62	FEMALE		25.53	DiseaseFree	LIVING	25.53	Stage IIA	Post (prior bilateral ovariectomy OR >12 mo since LMP with no prior hysterectomy)	No	Positive	Positive	Negative	10.356	3.32434
TCGA-BH-A0AZ	LumA	Primary Tumor	Breast Invasive Ductal Carcinoma	490	IDC	Infiltrating Ductal Carcinoma	47	FEMALE		63.04	DiseaseFree	LIVING	63.04	Stage IIIA	Pre (<6 months since LMP AND no prior bilateral ovariectomy AND not on estrogen replacement)	No	Positive	Positive	Negative	9.05565	3.08151
TCGA-BH-A0B1	LumA	Primary Tumor	Breast Invasive Ductal Carcinoma	740	IDC	Infiltrating Ductal Carcinoma	66	FEMALE		37.71	DiseaseFree	LIVING	37.71	Stage IIB	Post (prior bilateral ovariectomy OR >12 mo since LMP with no prior hysterectomy)	No	Positive	Positive	Negative	9.60604	3.71375
TCGA-BH-A0B3	Basal	Primary Tumor	Breast Invasive Ductal Carcinoma	280	IDC	Infiltrating Ductal Carcinoma	53	FEMALE		39.52	DiseaseFree	LIVING	39.52	Stage IIB	Post (prior bilateral ovariectomy OR >12 mo since LMP with no prior hysterectomy)	No	Negative	Negative	Negative	9.97117	3.04273
TCGA-BH-A0B4	LumA	Primary Tumor	Breast Invasive Ductal Carcinoma	340	IDC	Infiltrating Ductal Carcinoma	65	MALE		39.13	DiseaseFree	LIVING	39.13	Stage IIIA		No	Positive	Positive	Positive	10.4855	3.49454
TCGA-BH-A0B5	LumA	Primary Tumor	Breast Invasive Lobular Carcinoma	700	ILC	Infiltrating Lobular Carcinoma	40	FEMALE		70.17	DiseaseFree	LIVING	70.17	Stage IIIA	Pre (<6 months since LMP AND no prior bilateral ovariectomy AND not on estrogen replacement)	No	Positive	Positive	Negative	8.86229	3.04185
TCGA-BH-A0B7	Her2	Primary Tumor	Breast Invasive Ductal Carcinoma	320	IDC	Infiltrating Ductal Carcinoma	42	FEMALE		84.07	DiseaseFree	LIVING	84.07	Stage IIB	Pre (<6 months since LMP AND no prior bilateral ovariectomy AND not on estrogen replacement)	No	Positive	Positive	Positive	9.29844	3.48887
TCGA-BH-A0BA	LumA	Primary Tumor	Breast Mixed Ductal and Lobular Carcinoma	360	MDLC	Mixed Histology (please specify)	51	FEMALE		37.19	DiseaseFree	LIVING	37.19	Stage IIIC	Pre (<6 months since LMP AND no prior bilateral ovariectomy AND not on estrogen replacement)	No	Positive	Positive	Negative	8.95625	3.60091
TCGA-BH-A0BC	LumA	Primary Tumor	Breast Invasive Ductal Carcinoma	160	IDC	Infiltrating Ductal Carcinoma	60	FEMALE		32	DiseaseFree	LIVING	32	Stage IIIC	Post (prior bilateral ovariectomy OR >12 mo since LMP with no prior hysterectomy)	No	Positive	Positive	Negative	8.32872	3.12259
TCGA-BH-A0BD	LumB	Primary Tumor	Breast Invasive Ductal Carcinoma	90	IDC	Infiltrating Ductal Carcinoma	47	FEMALE		18.2	DiseaseFree	LIVING	18.2	Stage IIA	Pre (<6 months since LMP AND no prior bilateral ovariectomy AND not on estrogen replacement)	No	Positive	Positive	Negative	7.12188	3.1647
TCGA-BH-A0BF	LumB	Primary Tumor	Breast Invasive Ductal Carcinoma	260	IDC	Infiltrating Ductal Carcinoma	56	FEMALE				DECEASED	43.5	Stage IIB	Post (prior bilateral ovariectomy OR >12 mo since LMP with no prior hysterectomy)	No	Positive	Positive	Negative	8.49796	3.2831
TCGA-BH-A0BG	Basal	Primary Tumor	Breast Invasive Ductal Carcinoma	50	IDC	Infiltrating Ductal Carcinoma	73	FEMALE		61.47	DiseaseFree	LIVING	61.47	Stage I	Post (prior bilateral ovariectomy OR >12 mo since LMP with no prior hysterectomy)	No	Negative	Negative	Negative	11.5691	3.72868
TCGA-BH-A0BL	Basal	Primary Tumor	Breast Invasive Ductal Carcinoma	60	IDC	Infiltrating Ductal Carcinoma	35	FEMALE		74.84	DiseaseFree	LIVING	74.84	Stage I	Pre (<6 months since LMP AND no prior bilateral ovariectomy AND not on estrogen replacement)	No	Negative	Negative	Negative	9.2896	3.22414
TCGA-BH-A0BM	LumA	Primary Tumor	Breast Invasive Ductal Carcinoma	100	IDC	Infiltrating Ductal Carcinoma	54	FEMALE		61.63	DiseaseFree	LIVING	61.63	Stage IIB	Post (prior bilateral ovariectomy OR >12 mo since LMP with no prior hysterectomy)	No	Negative	Positive	Negative	8.76542	3.32256
TCGA-BH-A0BO	LumA	Primary Tumor	Breast Invasive Ductal Carcinoma	290	IDC	Infiltrating Ductal Carcinoma	54	FEMALE		72.17	DiseaseFree	LIVING	72.17	Stage I	Pre (<6 months since LMP AND no prior bilateral ovariectomy AND not on estrogen replacement)	No	Positive	Positive	Negative	8.01994	3.24674
TCGA-BH-A0BP	LumA	Primary Tumor	Breast Invasive Ductal Carcinoma	150	IDC	Infiltrating Ductal Carcinoma	76	FEMALE				DECEASED	75.43	Stage I	Post (prior bilateral ovariectomy OR >12 mo since LMP with no prior hysterectomy)	No	Positive	Positive	Negative	8.77439	3.84595
TCGA-BH-A0BQ	LumA	Primary Tumor	Breast Invasive Ductal Carcinoma	120	IDC	Infiltrating Ductal Carcinoma	39	FEMALE		56.14	Recurred/Progressed	LIVING	74.08	Stage I	Pre (<6 months since LMP AND no prior bilateral ovariectomy AND not on estrogen replacement)	No	Positive	Positive	Positive	8.84447	3.26344
TCGA-BH-A0BT		Primary Tumor	Breast Invasive Ductal Carcinoma	140	IDC	Infiltrating Ductal Carcinoma	56	FEMALE		77.69	DiseaseFree	LIVING	77.69	Stage IIA		No	Positive	Positive	Negative	10.9534	4.12146
TCGA-BH-A0BV	LumA	Primary Tumor	Breast Invasive Ductal Carcinoma	450	IDC	Infiltrating Ductal Carcinoma	78	FEMALE		49.9	DiseaseFree	LIVING	49.9	Stage IIB	Post (prior bilateral ovariectomy OR >12 mo since LMP with no prior hysterectomy)	No	Positive	Positive	Negative	8.18947	3.44648
TCGA-BH-A0BW	Basal	Primary Tumor	Breast Invasive Ductal Carcinoma	170	IDC	Infiltrating Ductal Carcinoma	71	FEMALE		77.89	DiseaseFree	LIVING	77.89	Stage I	Post (prior bilateral ovariectomy OR >12 mo since LMP with no prior hysterectomy)	No	Negative	Negative		8.66051	4.16268
TCGA-BH-A0C0	LumB	Primary Tumor	Breast Invasive Ductal Carcinoma	220	IDC	Infiltrating Ductal Carcinoma	62	FEMALE		41.72	DiseaseFree	LIVING	41.72	Stage IIA	Post (prior bilateral ovariectomy OR >12 mo since LMP with no prior hysterectomy)	No	Positive	Positive	Positive	10.2762	3.83349
TCGA-BH-A0C3	LumB	Primary Tumor	Breast Mixed Ductal and Lobular Carcinoma	160	MDLC	Mixed Histology (please specify)	47	FEMALE		87.84	Recurred/Progressed	LIVING	88.99	Stage I	Pre (<6 months since LMP AND no prior bilateral ovariectomy AND not on estrogen replacement)	No	Negative	Positive	Negative	8.54552	3.29525
TCGA-BH-A0C7	LumB	Primary Tumor	Breast Invasive Ductal Carcinoma	340	IDC	Infiltrating Ductal Carcinoma	48	FEMALE		90.9	DiseaseFree	LIVING	90.9	Stage IIB	Peri (6-12 months since last menstrual period)	No	Negative	Positive		8.39749	3.88228
TCGA-BH-A0DD	LumB	Primary Tumor	Breast Invasive Ductal Carcinoma	430	IDC	Infiltrating Ductal Carcinoma	58	MALE		81.67	DiseaseFree	LIVING	81.67	Stage IIB		No	Positive	Positive	Positive	8.74169	3.66886
TCGA-BH-A0DE	LumA	Primary Tumor	Breast Invasive Ductal Carcinoma	140	IDC	Infiltrating Ductal Carcinoma	62	FEMALE		77.92	DiseaseFree	LIVING	77.92	Stage IIA	Post (prior bilateral ovariectomy OR >12 mo since LMP with no prior hysterectomy)	No	Positive	Positive	Negative	9.31679	2.97994
TCGA-BH-A0DH	LumA	Primary Tumor	Breast Invasive Ductal Carcinoma	260	IDC	Infiltrating Ductal Carcinoma	63	FEMALE		37.98	DiseaseFree	LIVING	37.98	Stage IIB	Post (prior bilateral ovariectomy OR >12 mo since LMP with no prior hysterectomy)	No	Positive	Positive	Negative	8.38999	3.14308
TCGA-BH-A0DI	LumA	Primary Tumor	Breast Invasive Ductal Carcinoma	200	IDC	Infiltrating Ductal Carcinoma	63	FEMALE		29.96	DiseaseFree	LIVING	29.96	Stage IIB	Post (prior bilateral ovariectomy OR >12 mo since LMP with no prior hysterectomy)	No	Positive	Positive	Negative	9.32898	2.37139
TCGA-BH-A0DK	LumA	Primary Tumor	Breast Invasive Ductal Carcinoma	240	IDC	Infiltrating Ductal Carcinoma	49	FEMALE		13.9	DiseaseFree	LIVING	13.9	Stage IIA	Pre (<6 months since LMP AND no prior bilateral ovariectomy AND not on estrogen replacement)	No	Positive	Positive	Negative	8.20662	2.6768
TCGA-BH-A0DL	Basal	Primary Tumor	Metaplastic Breast Cancer	350	MBC	Other, specify	64	FEMALE		78.22	DiseaseFree	LIVING	78.22	Stage IIA	Post (prior bilateral ovariectomy OR >12 mo since LMP with no prior hysterectomy)	No	Negative	Positive	Negative	10.0599	2.82348
TCGA-BH-A0DO	LumA	Primary Tumor	Breast Invasive Ductal Carcinoma	80	IDC	Infiltrating Ductal Carcinoma	78	FEMALE		54.01	DiseaseFree	LIVING	54.01	Stage I	Post (prior bilateral ovariectomy OR >12 mo since LMP with no prior hysterectomy)	Yes	Positive	Positive	Negative	8.18331	4.20499
TCGA-BH-A0DQ	LumA	Primary Tumor	Breast Invasive Ductal Carcinoma	110	IDC	Infiltrating Ductal Carcinoma	42	FEMALE		3.22	DiseaseFree	LIVING	3.22	Stage IIB	Pre (<6 months since LMP AND no prior bilateral ovariectomy AND not on estrogen replacement)	No	Positive	Positive	Negative	9.54915	2.80166
TCGA-BH-A0DS	LumA	Primary Tumor	Breast Invasive Ductal Carcinoma	200	IDC	Infiltrating Ductal Carcinoma	71	FEMALE		2.56	DiseaseFree	LIVING	2.56	Stage IIIA	Post (prior bilateral ovariectomy OR >12 mo since LMP with no prior hysterectomy)	No	Positive	Positive	Negative	10.6239	3.67922
TCGA-BH-A0DT	LumA	Primary Tumor	Breast Invasive Ductal Carcinoma	160	IDC	Infiltrating Ductal Carcinoma	41	FEMALE		78.94	DiseaseFree	LIVING	78.94	Stage IIA	Pre (<6 months since LMP AND no prior bilateral ovariectomy AND not on estrogen replacement)	No	Positive	Positive	Negative	8.19789	3.489
TCGA-BH-A0DV	LumA	Primary Tumor	Breast Invasive Ductal Carcinoma	370	IDC	Infiltrating Ductal Carcinoma	54	FEMALE		67.81	DiseaseFree	LIVING	67.81	Stage IIIA	Peri (6-12 months since last menstrual period)	No	Positive	Positive	Negative	9.60493	2.78556
TCGA-BH-A0DX	LumA	Primary Tumor	Breast Invasive Ductal Carcinoma	50	IDC	Infiltrating Ductal Carcinoma	62	FEMALE		70.83	DiseaseFree	LIVING	70.83	Stage I	Post (prior bilateral ovariectomy OR >12 mo since LMP with no prior hysterectomy)	No	Positive	Positive	Negative	9.28602	3.27983
TCGA-BH-A0DZ	LumA	Primary Tumor	Breast Invasive Ductal Carcinoma	170	IDC	Infiltrating Ductal Carcinoma	43	FEMALE		16.26	DiseaseFree	LIVING	16.26	Stage IIB	Pre (<6 months since LMP AND no prior bilateral ovariectomy AND not on estrogen replacement)	No	Positive	Positive	Positive	9.10092	3.5457
TCGA-BH-A0E0	Basal	Primary Tumor	Breast Invasive Ductal Carcinoma	620	IDC	Infiltrating Ductal Carcinoma	38	FEMALE		4.4	DiseaseFree	LIVING	4.4	Stage IIIC	Pre (<6 months since LMP AND no prior bilateral ovariectomy AND not on estrogen replacement)	No	Negative	Negative	Negative	9.61526	3.6212
TCGA-BH-A0E1	LumA	Primary Tumor	Breast Invasive Ductal Carcinoma	990	IDC	Infiltrating Ductal Carcinoma	52	FEMALE		15.67	DiseaseFree	LIVING	15.67	Stage IIB	Peri (6-12 months since last menstrual period)	No	Positive	Positive	Negative	8.46109	3.67663
TCGA-BH-A0E2	LumA	Primary Tumor	Breast Invasive Ductal Carcinoma	160	IDC	Infiltrating Ductal Carcinoma	49	FEMALE		14.29	DiseaseFree	LIVING	14.29	Stage IIIA	Pre (<6 months since LMP AND no prior bilateral ovariectomy AND not on estrogen replacement)	No	Positive	Positive	Negative	8.58973	3.93285
TCGA-BH-A0E6	Basal	Primary Tumor	Breast Invasive Ductal Carcinoma	80	IDC	Infiltrating Ductal Carcinoma	69	FEMALE		9.63	DiseaseFree	LIVING	9.63	Stage IA	Post (prior bilateral ovariectomy OR >12 mo since LMP with no prior hysterectomy)	No	Negative	Negative	Negative	8.11881	2.7207
TCGA-BH-A0E9	LumA	Primary Tumor	Breast Invasive Lobular Carcinoma	480	ILC	Infiltrating Lobular Carcinoma	53	FEMALE		81.77	DiseaseFree	LIVING	81.77	Stage IIB	Post (prior bilateral ovariectomy OR >12 mo since LMP with no prior hysterectomy)	No	Positive	Positive	Negative	9.39093	3.26987
TCGA-BH-A0EA	LumA	Primary Tumor	Breast Invasive Ductal Carcinoma	220	IDC	Infiltrating Ductal Carcinoma	72	FEMALE				DECEASED	32.56	Stage IIA	Post (prior bilateral ovariectomy OR >12 mo since LMP with no prior hysterectomy)	Yes	Positive	Positive	Negative	9.57066	3.22499
TCGA-BH-A0EE	Her2	Primary Tumor	Breast Invasive Ductal Carcinoma	890	IDC	Infiltrating Ductal Carcinoma	68	FEMALE		30.98	DiseaseFree	LIVING	30.98	Stage IIB	Post (prior bilateral ovariectomy OR >12 mo since LMP with no prior hysterectomy)	No	Negative	Negative	Positive	8.27978	3.70804
TCGA-BH-A0EI	LumA	Primary Tumor	Breast Invasive Ductal Carcinoma	240	IDC	Infiltrating Ductal Carcinoma	51	FEMALE		63.27	DiseaseFree	LIVING	63.27	Stage IIA	Peri (6-12 months since last menstrual period)	No	Positive	Positive	Negative	9.70206	3.58507
TCGA-BH-A0GY	LumA	Primary Tumor	Breast Invasive Ductal Carcinoma	200	IDC	Infiltrating Ductal Carcinoma	67	FEMALE		30.32	DiseaseFree	LIVING	30.32	Stage IIA	Post (prior bilateral ovariectomy OR >12 mo since LMP with no prior hysterectomy)	No	Positive	Positive	Negative	9.83971	3.92998
TCGA-BH-A0GZ	LumA	Primary Tumor	Breast Invasive Ductal Carcinoma	60	IDC	Infiltrating Ductal Carcinoma	62	FEMALE		10.78	DiseaseFree	LIVING	10.78	Stage IIA	Post (prior bilateral ovariectomy OR >12 mo since LMP with no prior hysterectomy)	No	Positive	Positive	Negative	8.10108	3.85744
TCGA-BH-A0H0	LumB	Primary Tumor	Breast Invasive Ductal Carcinoma	70	IDC	Infiltrating Ductal Carcinoma	69	FEMALE		15.14	DiseaseFree	LIVING	15.14	Stage IA	Post (prior bilateral ovariectomy OR >12 mo since LMP with no prior hysterectomy)	No	Positive	Positive	Negative	9.7555	3.76689
TCGA-BH-A0H6	LumA	Primary Tumor	Breast Invasive Ductal Carcinoma	330	IDC	Infiltrating Ductal Carcinoma	82	FEMALE		24.54	DiseaseFree	LIVING	24.54	Stage I	Post (prior bilateral ovariectomy OR >12 mo since LMP with no prior hysterectomy)	No	Positive	Positive	Negative	10.1994	3.82756
TCGA-BH-A0H9	LumA	Primary Tumor	Breast Invasive Ductal Carcinoma	120	IDC	Infiltrating Ductal Carcinoma	69	FEMALE		40.97	DiseaseFree	LIVING	40.97	Stage IIA	Post (prior bilateral ovariectomy OR >12 mo since LMP with no prior hysterectomy)	No	Positive	Positive	Negative	9.02974	3.80801
TCGA-BH-A0HA	LumA	Primary Tumor	Breast Invasive Ductal Carcinoma	230	IDC	Infiltrating Ductal Carcinoma	31	FEMALE		52.92	DiseaseFree	LIVING	52.92	Stage I	Pre (<6 months since LMP AND no prior bilateral ovariectomy AND not on estrogen replacement)	No	Positive	Positive		8.8681	3.31649
TCGA-BH-A0HB	LumA	Primary Tumor	Breast Invasive Ductal Carcinoma	70	IDC	Infiltrating Ductal Carcinoma	55	FEMALE		26.48	DiseaseFree	LIVING	26.48	Stage IA	Post (prior bilateral ovariectomy OR >12 mo since LMP with no prior hysterectomy)	No	Positive	Positive	Negative	9.93082	3.9891
TCGA-BH-A0HF	LumA	Primary Tumor	Breast Invasive Ductal Carcinoma	40	IDC	Infiltrating Ductal Carcinoma	77	FEMALE		23.88	DiseaseFree	LIVING	23.88	Stage IA	Post (prior bilateral ovariectomy OR >12 mo since LMP with no prior hysterectomy)	No	Positive	Positive	Negative	8.82001	3.03044
TCGA-BH-A0HI	LumA	Primary Tumor	Breast Invasive Ductal Carcinoma	20	IDC	Infiltrating Ductal Carcinoma	78	FEMALE		20.37	DiseaseFree	LIVING	20.37	Stage IA	Post (prior bilateral ovariectomy OR >12 mo since LMP with no prior hysterectomy)	No	Positive	Positive	Negative	9.04934	3.73045
TCGA-BH-A0HK	LumA	Primary Tumor	Breast Invasive Ductal Carcinoma	700	IDC	Infiltrating Ductal Carcinoma	81	FEMALE		5.85	DiseaseFree	LIVING	5.85	Stage IIB	Post (prior bilateral ovariectomy OR >12 mo since LMP with no prior hysterectomy)	No	Negative	Positive	Negative	7.32169	3.14064
TCGA-BH-A0HO	LumA	Primary Tumor	Breast Invasive Ductal Carcinoma	110	IDC	Infiltrating Ductal Carcinoma	48	FEMALE		2.5	DiseaseFree	LIVING	2.5	Stage IIA	Pre (<6 months since LMP AND no prior bilateral ovariectomy AND not on estrogen replacement)	No	Positive	Positive	Negative	8.12142	3.86294
TCGA-BH-A0HU	LumB	Primary Tumor	Breast Invasive Ductal Carcinoma	140	IDC	Infiltrating Ductal Carcinoma	52	FEMALE		12.88	DiseaseFree	LIVING	12.88	Stage IA	Peri (6-12 months since last menstrual period)	No	Positive	Positive	Negative	9.68372	3.75133
TCGA-BH-A0HX	LumA	Primary Tumor	Breast Invasive Ductal Carcinoma	190	IDC	Infiltrating Ductal Carcinoma	54	FEMALE		27.23	DiseaseFree	LIVING	27.23	Stage IIB	Post (prior bilateral ovariectomy OR >12 mo since LMP with no prior hysterectomy)	No	Positive	Positive	Negative	9.74781	3.2642
TCGA-BH-A0HY	LumB	Primary Tumor	Breast Invasive Ductal Carcinoma	150	IDC	Infiltrating Ductal Carcinoma	60	FEMALE		50.76	DiseaseFree	LIVING	50.76	Stage I	Post (prior bilateral ovariectomy OR >12 mo since LMP with no prior hysterectomy)	No	Negative	Positive	Positive	8.56815	2.58493
TCGA-BH-A0RX	Basal	Primary Tumor	Breast Invasive Ductal Carcinoma	170	IDC	Infiltrating Ductal Carcinoma	59	FEMALE		5.58	DiseaseFree	LIVING	5.58	Stage IIA	Post (prior bilateral ovariectomy OR >12 mo since LMP with no prior hysterectomy)	No	Negative	Negative	Negative	9.18756	3.00916
TCGA-BH-A0W3	LumB	Primary Tumor	Breast Invasive Ductal Carcinoma	120	IDC	Infiltrating Ductal Carcinoma	58	FEMALE		23.92	DiseaseFree	LIVING	23.92	Stage IIA	Indeterminate (neither Pre or Postmenopausal)	No	Positive	Positive	Negative	7.86564	3.71939
TCGA-BH-A0W5	LumA	Primary Tumor	Breast Invasive Ductal Carcinoma	80	IDC	Infiltrating Ductal Carcinoma	77	FEMALE		42.31	DiseaseFree	LIVING	42.31	Stage IIA		No	Positive	Positive		9.38828	3.31832
TCGA-BH-A0W7	LumA	Primary Tumor	Breast Invasive Ductal Carcinoma	80	IDC	Infiltrating Ductal Carcinoma	49	FEMALE		44.78	DiseaseFree	LIVING	44.78	Stage I		No	Positive	Positive	Negative	9.16213	3.0282
TCGA-BH-A0WA	Basal	Primary Tumor	Metaplastic Breast Cancer	80	MBC		82	FEMALE		23.03	DiseaseFree	LIVING	23.03	Stage I		No	Negative	Negative	Negative	10.6383	3.8367
TCGA-BH-A18F	LumA	Primary Tumor	Breast Invasive Ductal Carcinoma	200	IDC	Infiltrating Ductal Carcinoma	50	FEMALE		32.88	DiseaseFree	LIVING	32.88	Stage IIA	Peri (6-12 months since last menstrual period)	No	Positive	Positive	Negative	8.7956	3.67765
TCGA-BH-A18G	Basal	Primary Tumor	Breast Invasive Ductal Carcinoma	100	IDC	Infiltrating Ductal Carcinoma	81	FEMALE		4.89	DiseaseFree	LIVING	4.89	Stage IA	Post (prior bilateral ovariectomy OR >12 mo since LMP with no prior hysterectomy)	No	Negative	Negative	Negative	9.64557	3.11692
TCGA-BH-A18H	LumA	Primary Tumor	Breast Invasive Ductal Carcinoma	80	IDC	Infiltrating Ductal Carcinoma	63	FEMALE		21.42	DiseaseFree	LIVING	21.42	Stage IA	Post (prior bilateral ovariectomy OR >12 mo since LMP with no prior hysterectomy)	Yes	Positive	Positive	Positive	8.75642	3.29762
TCGA-BH-A18I	LumA	Primary Tumor	Breast Invasive Ductal Carcinoma	100	IDC	Infiltrating Ductal Carcinoma	53	FEMALE		35.91	DiseaseFree	LIVING	35.91	Stage IIA	Post (prior bilateral ovariectomy OR >12 mo since LMP with no prior hysterectomy)	No	Positive	Positive	Positive	8.74894	3.41065
TCGA-BH-A18J	LumA	Primary Tumor	Breast Invasive Ductal Carcinoma	640	IDC	Infiltrating Ductal Carcinoma	56	FEMALE	Bone			DECEASED	20.11	Stage IV		No	Positive	Positive	Negative	10.5271	3.18552
TCGA-BH-A18K		Primary Tumor	Breast Invasive Ductal Carcinoma	100	IDC	Infiltrating Ductal Carcinoma	46	FEMALE				DECEASED	90.77	Stage I		No	Positive	Positive	Negative	9.98249	3.72798
TCGA-BH-A18M	LumA	Primary Tumor	Breast Invasive Ductal Carcinoma	360	IDC	Infiltrating Ductal Carcinoma	39	FEMALE				DECEASED	72.5	Stage IIIA		No	Positive	Positive	Positive	8.70615	3.70436
TCGA-BH-A18P	Her2	Primary Tumor	Breast Invasive Ductal Carcinoma	230	IDC	Infiltrating Ductal Carcinoma	60	FEMALE				DECEASED	30.26	Stage I		No	Negative	Positive	Positive	8.54265	3.32297
TCGA-BH-A18Q	Basal	Primary Tumor	Breast Invasive Ductal Carcinoma	130	IDC	Infiltrating Ductal Carcinoma	56	FEMALE				DECEASED	55.58	Stage IIB		No	Negative	Negative	Positive	8.47796	3.49025
TCGA-BH-A18R	Her2	Primary Tumor	Breast Invasive Ductal Carcinoma	250	IDC	Infiltrating Ductal Carcinoma	50	FEMALE				DECEASED	37.52	Stage IIA		No	Negative	Indeterminate	Positive	7.45624	4.04056
TCGA-BH-A18S	LumA	Primary Tumor	Breast Invasive Ductal Carcinoma	320	IDC	Mucinous Carcinoma	79	FEMALE				DECEASED	66	Stage I	Post (prior bilateral ovariectomy OR >12 mo since LMP with no prior hysterectomy)	No	Positive	Positive	Negative	7.88579	3.78126
TCGA-BH-A18U	LumB	Primary Tumor	Breast Invasive Ductal Carcinoma	530	IDC	Infiltrating Ductal Carcinoma	72	FEMALE				DECEASED	51.35	Stage IIIA	Post (prior bilateral ovariectomy OR >12 mo since LMP with no prior hysterectomy)	No	Positive	Positive	Positive	9.09128	3.92623
TCGA-BH-A18V	Basal	Primary Tumor	Breast Invasive Ductal Carcinoma	300	IDC	Infiltrating Ductal Carcinoma	48	FEMALE	Other, specify			DECEASED	51.12	Stage IIB		No	Negative	Negative	Negative	9.27851	3.84764
TCGA-BH-A1EN	Her2	Primary Tumor	Breast Invasive Ductal Carcinoma	140	IDC	Infiltrating Ductal Carcinoma	78	FEMALE				DECEASED	69.88	Stage IIA	Post (prior bilateral ovariectomy OR >12 mo since LMP with no prior hysterectomy)	No	Negative	Negative	Positive	10.1131	2.52243
TCGA-BH-A1ES	LumA	Primary Tumor	Breast Invasive Ductal Carcinoma	220	IDC	Infiltrating Ductal Carcinoma	35	FEMALE				DECEASED	113.73	Stage IIB	Pre (<6 months since LMP AND no prior bilateral ovariectomy AND not on estrogen replacement)	No	Positive	Positive	Negative	9.8613	3.81416
TCGA-BH-A1ET	LumA	Primary Tumor	Breast Invasive Ductal Carcinoma	590	IDC	Infiltrating Ductal Carcinoma	55	FEMALE				DECEASED	82.79	Stage I		No	Positive	Positive	Negative	8.64924	4.08292
TCGA-BH-A1EU	LumA	Primary Tumor	Breast Invasive Ductal Carcinoma	410	IDC	Infiltrating Ductal Carcinoma	83	FEMALE				DECEASED	42.25	Stage I	Post (prior bilateral ovariectomy OR >12 mo since LMP with no prior hysterectomy)	No	Positive	Positive	Negative	9.73463	3.36168
TCGA-BH-A1EV	Her2	Primary Tumor	Breast Invasive Ductal Carcinoma	600	IDC	Infiltrating Ductal Carcinoma	45	FEMALE				DECEASED	11.99	Stage IIIA		No	Positive	Positive	Positive	10.9452	3.38521
TCGA-BH-A1EW	LumA	Primary Tumor	Breast Invasive Ductal Carcinoma	550	IDC	Infiltrating Ductal Carcinoma	38	FEMALE				DECEASED	55.65	Stage IIA	Pre (<6 months since LMP AND no prior bilateral ovariectomy AND not on estrogen replacement)	No	Negative	Negative	Negative	8.97267	3.84652
TCGA-BH-A1EX	LumA	Primary Tumor	Breast Invasive Ductal Carcinoma	200	IDC	Infiltrating Ductal Carcinoma	67	FEMALE				DECEASED	49.54	Stage IIB	Post (prior bilateral ovariectomy OR >12 mo since LMP with no prior hysterectomy)	No	Positive	Positive	Positive	9.85763	3.37442
TCGA-BH-A1EY	LumA	Primary Tumor	Breast Invasive Ductal Carcinoma	290	IDC	Infiltrating Ductal Carcinoma	79	FEMALE		13.01	Recurred/Progressed	DECEASED	17.67	Stage IIA	Post (prior bilateral ovariectomy OR >12 mo since LMP with no prior hysterectomy)	No	Positive	Positive	Negative	9.67711	3.93564
TCGA-BH-A1F6	Basal	Primary Tumor	Breast Invasive Ductal Carcinoma	360	IDC	Infiltrating Ductal Carcinoma	51	FEMALE				DECEASED	97.4			No	Negative	Negative	Negative	7.51484	4.30605
TCGA-BH-A1F8	LumB	Primary Tumor	Breast Invasive Ductal Carcinoma	90	IDC	Infiltrating Ductal Carcinoma	90	FEMALE				DECEASED	25.07	Stage IIIB	Post (prior bilateral ovariectomy OR >12 mo since LMP with no prior hysterectomy)	No	Positive	Positive	Positive	8.7622	4.46608
TCGA-BH-A1FC	Basal	Primary Tumor	Breast Invasive Ductal Carcinoma	90	IDC	Medullary Carcinoma	78	FEMALE				DECEASED	114.06	Stage IIA	Post (prior bilateral ovariectomy OR >12 mo since LMP with no prior hysterectomy)	No	Negative	Negative	Negative	10.5881	3.17399
TCGA-BH-A1FE	LumA	Primary Tumor	Breast Invasive Ductal Carcinoma	130	IDC	Infiltrating Ductal Carcinoma	31	FEMALE				DECEASED	74.67	Stage IIB		No	Positive	Positive		8.96067	3.93401
TCGA-BH-A1FG	LumA	Primary Tumor	Breast Invasive Ductal Carcinoma	120	IDC	Infiltrating Ductal Carcinoma	88	FEMALE				DECEASED	122.73	Stage I	Post (prior bilateral ovariectomy OR >12 mo since LMP with no prior hysterectomy)	No	Positive	Positive	Negative	8.33276	3.8759
TCGA-BH-A1FH	LumA	Primary Tumor	Breast Invasive Ductal Carcinoma	430	IDC	Infiltrating Ductal Carcinoma	47	FEMALE	Bone			DECEASED	33.97	Stage IV		No	Negative	Positive		7.9084	2.98954
TCGA-BH-A1FJ	LumB	Primary Tumor	Breast Invasive Ductal Carcinoma	190	IDC	Infiltrating Ductal Carcinoma	66	FEMALE				DECEASED	63.3	Stage IIIA		No	Positive	Negative		7.80726	3.71975
TCGA-BH-A1FL	LumA	Primary Tumor	Breast Invasive Ductal Carcinoma	100	IDC	Infiltrating Ductal Carcinoma	69	FEMALE				DECEASED	54.96	Stage IIB		No	Positive	Positive		9.09628	3.66887
TCGA-BH-A1FM	LumB	Primary Tumor	Breast Invasive Ductal Carcinoma	260	IDC	Infiltrating Ductal Carcinoma	44	FEMALE				DECEASED	45.6	Stage IIIA		No	Negative	Positive		9.45145	4.1271
TCGA-BH-A1FN	LumB	Primary Tumor	Breast Invasive Ductal Carcinoma	80	IDC	Infiltrating Ductal Carcinoma	34	FEMALE				DECEASED	72.01	Stage IIA		No	Positive	Positive		9.10325	3.94367
TCGA-BH-A1FR	LumA	Primary Tumor	Breast Invasive Ductal Carcinoma	110	IDC	Other, specify	73	FEMALE				DECEASED	53.94	Stage IIIB		No	Positive	Positive		7.93617	4.31391
TCGA-BH-A1FU	Normal	Primary Tumor	Breast Invasive Ductal Carcinoma	110	IDC	Infiltrating Ductal Carcinoma	44	FEMALE				DECEASED	55.45	Stage IA		No	Negative	Negative		8.99031	3.24652
TCGA-BH-A202	LumB	Primary Tumor	Breast Invasive Ductal Carcinoma	200	IDC	Infiltrating Ductal Carcinoma	60	FEMALE		26.12	DiseaseFree	LIVING	26.12	Stage II	Post (prior bilateral ovariectomy OR >12 mo since LMP with no prior hysterectomy)	No	Positive	Positive	Positive	10.1798	3.82132
TCGA-BH-A204	LumB	Primary Tumor	Breast Invasive Ductal Carcinoma	420	IDC	Infiltrating Ductal Carcinoma	80	FEMALE				DECEASED	83.25	Stage IIB	Post (prior bilateral ovariectomy OR >12 mo since LMP with no prior hysterectomy)	No				9.25537	4.24588
TCGA-BH-A208	Normal	Primary Tumor	Breast Invasive Ductal Carcinoma	620	IDC	Infiltrating Ductal Carcinoma	48	FEMALE				DECEASED	57.79	Stage IIB		No				9.88018	2.7685
TCGA-BH-A28O	Normal	Primary Tumor	Breast Invasive Lobular Carcinoma	80	ILC	Infiltrating Lobular Carcinoma	50	FEMALE		36.79	DiseaseFree	LIVING	36.79	Stage IIIC		No	Positive	Positive	Negative	9.59435	2.91908
TCGA-BH-A28Q	LumA	Primary Tumor	Breast Invasive Lobular Carcinoma	400	ILC	Infiltrating Lobular Carcinoma	46	FEMALE		36.76	DiseaseFree	LIVING	36.76	Stage IIB	Pre (<6 months since LMP AND no prior bilateral ovariectomy AND not on estrogen replacement)	No	Positive	Positive	Negative	8.16663	3.58607
TCGA-BH-A42T	LumB	Primary Tumor	Breast Invasive Lobular Carcinoma	130	ILC	Infiltrating Lobular Carcinoma	75	FEMALE				DECEASED	10.51	Stage IIA	Post (prior bilateral ovariectomy OR >12 mo since LMP with no prior hysterectomy)	No	Positive	Positive		7.99063	2.75666
TCGA-BH-A42U	Normal	Primary Tumor	Breast Invasive Lobular Carcinoma	290	ILC	Infiltrating Lobular Carcinoma	80	FEMALE		110.51	DiseaseFree	LIVING	110.51	Stage IIA	Post (prior bilateral ovariectomy OR >12 mo since LMP with no prior hysterectomy)	No	Negative	Negative	Negative	9.81064	2.57369
TCGA-BH-A42V	LumA	Primary Tumor	Breast Invasive Ductal Carcinoma	60	IDC	Infiltrating Ductal Carcinoma	41	FEMALE		20.86	DiseaseFree	LIVING	20.86	Stage IB	Pre (<6 months since LMP AND no prior bilateral ovariectomy AND not on estrogen replacement)	No	Positive	Positive	Negative	9.81024	3.111
TCGA-BH-A5IZ		Primary Tumor	Breast Invasive Ductal Carcinoma	70	IDC	Infiltrating Ductal Carcinoma	51	FEMALE		18.63	DiseaseFree	LIVING	18.63	Stage IIB	Post (prior bilateral ovariectomy OR >12 mo since LMP with no prior hysterectomy)	No	Negative	Positive	Negative	8.85094	3.58311
TCGA-BH-A5J0		Primary Tumor	Breast Invasive Ductal Carcinoma	70	IDC	Infiltrating Ductal Carcinoma	63	FEMALE		23.49	DiseaseFree	LIVING	23.49	Stage IA	Post (prior bilateral ovariectomy OR >12 mo since LMP with no prior hysterectomy)	No	Positive	Positive	Negative	9.2931	2.94405
TCGA-BH-A8FY		Primary Tumor	Breast Invasive Lobular Carcinoma	200	ILC	Infiltrating Lobular Carcinoma	87	FEMALE				DECEASED	9.69	Stage IA	Post (prior bilateral ovariectomy OR >12 mo since LMP with no prior hysterectomy)	Yes	Positive	Positive	Negative	8.24495	2.74608
TCGA-BH-A8FZ		Primary Tumor	Breast Invasive Lobular Carcinoma	190	ILC	Infiltrating Lobular Carcinoma	58	FEMALE		18.86	DiseaseFree	LIVING	18.86	Stage IA	Post (prior bilateral ovariectomy OR >12 mo since LMP with no prior hysterectomy)	No	Positive	Positive		9.01809	3.49239
TCGA-BH-A8G0		Primary Tumor	Breast Invasive Lobular Carcinoma	110	ILC	Infiltrating Lobular Carcinoma	54	FEMALE		21.75	DiseaseFree	LIVING	21.75	Stage IIB	Peri (6-12 months since last menstrual period)	No	Positive	Positive	Negative	10.0152	2.96337
TCGA-BH-AB28		Primary Tumor	Breast Invasive Lobular Carcinoma	440	ILC	Infiltrating Lobular Carcinoma	53	FEMALE		9.43	DiseaseFree	LIVING	9.43	Stage IIIA		No	Positive	Positive	Negative	8.31639	3.30725
TCGA-C8-A12L	Her2	Primary Tumor	Breast Invasive Ductal Carcinoma	460	IDC	Infiltrating Ductal Carcinoma	67	FEMALE		11.93	DiseaseFree	LIVING	11.93	Stage IIA	Post (prior bilateral ovariectomy OR >12 mo since LMP with no prior hysterectomy)	No	Negative	Negative		8.76655	2.86451
TCGA-C8-A12N	LumA	Primary Tumor	Breast Invasive Ductal Carcinoma	290	IDC	Infiltrating Ductal Carcinoma	58	FEMALE		11.76	DiseaseFree	LIVING	11.76	Stage IIA	Post (prior bilateral ovariectomy OR >12 mo since LMP with no prior hysterectomy)	No	Positive	Positive	Negative	8.85719	3.45943
TCGA-C8-A12P	Her2	Primary Tumor	Breast Invasive Ductal Carcinoma	380	IDC	Infiltrating Ductal Carcinoma	55	FEMALE		11.76	DiseaseFree	LIVING	11.76	Stage IIB	Post (prior bilateral ovariectomy OR >12 mo since LMP with no prior hysterectomy)	No	Negative	Negative	Positive	9.69735	3.22653
TCGA-C8-A12Q	Her2	Primary Tumor	Breast Invasive Ductal Carcinoma	810	IDC	Infiltrating Ductal Carcinoma	78	FEMALE				DECEASED	12.65	Stage IIIA	Post (prior bilateral ovariectomy OR >12 mo since LMP with no prior hysterectomy)	No	Negative	Negative	Positive	8.17284	2.61407
TCGA-C8-A12T	Her2	Primary Tumor	Breast Invasive Ductal Carcinoma	540	IDC	Infiltrating Ductal Carcinoma	43	FEMALE		0	DiseaseFree	LIVING	0	Stage IIA	Pre (<6 months since LMP AND no prior bilateral ovariectomy AND not on estrogen replacement)	No	Positive	Positive	Positive	9.25346	3.34184
TCGA-C8-A12U	LumB	Primary Tumor	Breast Invasive Ductal Carcinoma	580	IDC	Infiltrating Ductal Carcinoma	46	FEMALE		12.65	DiseaseFree	LIVING	12.65	Stage IIB	Pre (<6 months since LMP AND no prior bilateral ovariectomy AND not on estrogen replacement)	No	Positive	Positive	Negative	9.49399	4.91369
TCGA-C8-A12V	Basal	Primary Tumor	Breast Invasive Ductal Carcinoma	540	IDC	Infiltrating Ductal Carcinoma	55	FEMALE		12.65	DiseaseFree	LIVING	12.65	Stage IIA	Post (prior bilateral ovariectomy OR >12 mo since LMP with no prior hysterectomy)	No	Negative	Negative	Negative	8.89468	3.62478
TCGA-C8-A12X	LumA	Primary Tumor	Breast Invasive Mixed Mucinous Carcinoma	410	IMMC	Mucinous Carcinoma	62	FEMALE		12.65	DiseaseFree	LIVING	12.65	Stage IIB	Post (prior bilateral ovariectomy OR >12 mo since LMP with no prior hysterectomy)	No	Positive	Positive	Negative	8.75022	3.88842
TCGA-C8-A12Z	Her2	Primary Tumor	Breast Invasive Ductal Carcinoma	490	IDC	Infiltrating Ductal Carcinoma	45	FEMALE		12.55	DiseaseFree	LIVING	12.55	Stage IIB	Peri (6-12 months since last menstrual period)	No	Negative	Negative	Positive	9.32077	3.38227
TCGA-C8-A130	LumB	Primary Tumor	Breast Invasive Ductal Carcinoma	550	IDC	Infiltrating Ductal Carcinoma	52	FEMALE		12.16	DiseaseFree	LIVING	12.16	Stage IIIA	Peri (6-12 months since last menstrual period)	No	Positive	Positive		8.73024	3.889
TCGA-C8-A131	Basal	Primary Tumor	Breast Invasive Ductal Carcinoma	460	IDC	Infiltrating Ductal Carcinoma	82	FEMALE		13.5	DiseaseFree	LIVING	13.5	Stage IIIA	Post (prior bilateral ovariectomy OR >12 mo since LMP with no prior hysterectomy)	No	Negative	Negative	Negative	9.56399	3.05403
TCGA-C8-A132	LumA	Primary Tumor	Breast Invasive Ductal Carcinoma	420	IDC	Infiltrating Ductal Carcinoma	56	FEMALE		12.58	DiseaseFree	LIVING	12.58	Stage IIB	Post (prior bilateral ovariectomy OR >12 mo since LMP with no prior hysterectomy)	No	Positive	Positive		9.15684	3.05754
TCGA-C8-A133	LumA	Primary Tumor	Breast Invasive Ductal Carcinoma	480	IDC	Other, specify	65	FEMALE		0	DiseaseFree	LIVING	0	Stage IIIA	Post (prior bilateral ovariectomy OR >12 mo since LMP with no prior hysterectomy)	No	Positive	Positive		6.66281	4.90071
TCGA-C8-A135	Her2	Primary Tumor	Breast Invasive Ductal Carcinoma	760	IDC	Infiltrating Ductal Carcinoma	64	FEMALE		12.91	DiseaseFree	LIVING	12.91	Stage IIB	Post (prior bilateral ovariectomy OR >12 mo since LMP with no prior hysterectomy)	No	Negative	Negative	Positive	8.99699	2.42579
TCGA-C8-A138	Her2	Primary Tumor	Breast Invasive Ductal Carcinoma	230	IDC	Infiltrating Ductal Carcinoma	54	FEMALE		12.48	DiseaseFree	LIVING	12.48	Stage IIIA	Post (prior bilateral ovariectomy OR >12 mo since LMP with no prior hysterectomy)	No	Negative	Positive		9.73388	2.70166
TCGA-C8-A1HE	LumA	Primary Tumor	Breast Invasive Ductal Carcinoma	280	IDC	Infiltrating Ductal Carcinoma	59	FEMALE		12.32	DiseaseFree	LIVING	12.32	Stage IIA	Post (prior bilateral ovariectomy OR >12 mo since LMP with no prior hysterectomy)	No	Positive	Positive		9.38267	3.68442
TCGA-C8-A1HF	Her2	Primary Tumor	Breast Invasive Ductal Carcinoma	460	IDC	Infiltrating Ductal Carcinoma	48	FEMALE		10.91	DiseaseFree	LIVING	10.91	Stage IIA	Pre (<6 months since LMP AND no prior bilateral ovariectomy AND not on estrogen replacement)	No	Positive	Negative	Positive	9.93426	3.22269
TCGA-C8-A1HG	LumB	Primary Tumor	Breast Invasive Ductal Carcinoma	300	IDC	Infiltrating Ductal Carcinoma	50	FEMALE		11.33	DiseaseFree	LIVING	11.33	Stage IIA	Pre (<6 months since LMP AND no prior bilateral ovariectomy AND not on estrogen replacement)	No	Positive	Positive	Negative	10.2532	3.51041
TCGA-C8-A1HK	Her2	Primary Tumor	Breast Invasive Ductal Carcinoma	460	IDC	Infiltrating Ductal Carcinoma	53	FEMALE		12.02	DiseaseFree	LIVING	12.02	Stage IIB	Peri (6-12 months since last menstrual period)	No	Negative	Negative	Positive	8.4192	3.55344
TCGA-C8-A1HL	LumB	Primary Tumor	Breast Invasive Mixed Mucinous Carcinoma	980	IMMC	Other, specify	38	FEMALE		10.41	DiseaseFree	LIVING	10.41	Stage IIIA	Pre (<6 months since LMP AND no prior bilateral ovariectomy AND not on estrogen replacement)	Yes	Negative	Positive		9.43057	3.47258
TCGA-C8-A1HM	LumB	Primary Tumor	Breast Invasive Ductal Carcinoma	680	IDC	Infiltrating Ductal Carcinoma	74	FEMALE		12.32	DiseaseFree	LIVING	12.32	Stage IIA	Post (prior bilateral ovariectomy OR >12 mo since LMP with no prior hysterectomy)	No	Positive	Positive	Negative	8.76257	3.93892
TCGA-C8-A1HN	LumB	Primary Tumor	Breast Invasive Ductal Carcinoma	280	IDC	Infiltrating Ductal Carcinoma	56	FEMALE		12.94	DiseaseFree	LIVING	12.94	Stage IIA	Post (prior bilateral ovariectomy OR >12 mo since LMP with no prior hysterectomy)	No	Positive	Positive		9.74579	3.77919
TCGA-C8-A26V	LumB	Primary Tumor	Breast Invasive Ductal Carcinoma	310	IDC	Infiltrating Ductal Carcinoma	47	FEMALE		20.24	DiseaseFree	LIVING	20.24	Stage IIIA	Peri (6-12 months since last menstrual period)	No	Positive	Positive	Negative	9.00297	3.61682
TCGA-C8-A26W	LumB	Primary Tumor	Breast Invasive Ductal Carcinoma	300	IDC	Infiltrating Ductal Carcinoma	58	FEMALE		12.52	DiseaseFree	LIVING	12.52	Stage IIB	Post (prior bilateral ovariectomy OR >12 mo since LMP with no prior hysterectomy)	No	Positive	Positive		9.93234	3.53678
TCGA-C8-A26X	Her2	Primary Tumor	Breast Invasive Ductal Carcinoma	190	IDC	Infiltrating Ductal Carcinoma	58	FEMALE		12.35	DiseaseFree	LIVING	12.35	Stage IIA	Post (prior bilateral ovariectomy OR >12 mo since LMP with no prior hysterectomy)	No	Negative	Negative	Negative	8.41405	2.97567
TCGA-C8-A26Z	LumA	Primary Tumor	Breast Invasive Ductal Carcinoma	470	IDC	Infiltrating Ductal Carcinoma	59	FEMALE		15.44	DiseaseFree	LIVING	15.44	Stage IIA	Post (prior bilateral ovariectomy OR >12 mo since LMP with no prior hysterectomy)	No	Positive	Positive	Negative	8.94093	4.24006
TCGA-C8-A273	LumA	Primary Tumor	Breast Invasive Ductal Carcinoma	590	IDC	Infiltrating Ductal Carcinoma	29	FEMALE		16.85	DiseaseFree	LIVING	16.85	Stage IIB	Pre (<6 months since LMP AND no prior bilateral ovariectomy AND not on estrogen replacement)	No	Positive	Positive	Negative	9.13292	3.52552
TCGA-C8-A274	LumB	Primary Tumor	Breast Invasive Ductal Carcinoma	470	IDC	Infiltrating Ductal Carcinoma	63	FEMALE		16.69	DiseaseFree	LIVING	16.69	Stage IIA	Post (prior bilateral ovariectomy OR >12 mo since LMP with no prior hysterectomy)	No	Positive	Positive	Negative	8.85252	3.64739
TCGA-C8-A275	Her2	Primary Tumor	Breast Invasive Ductal Carcinoma	300	IDC	Infiltrating Ductal Carcinoma	56	FEMALE		0.03	DiseaseFree	LIVING	0.03	Stage IIA	Post (prior bilateral ovariectomy OR >12 mo since LMP with no prior hysterectomy)	No				7.99237	3.7089
TCGA-C8-A278	Her2	Primary Tumor	Breast Invasive Ductal Carcinoma	630	IDC	Infiltrating Ductal Carcinoma	61	FEMALE		9.76	DiseaseFree	LIVING	9.76	Stage IIIA	Post (prior bilateral ovariectomy OR >12 mo since LMP with no prior hysterectomy)	No	Negative	Negative	Positive	9.18296	3.32416
TCGA-C8-A27A	LumB	Primary Tumor	Breast Invasive Ductal Carcinoma	230	IDC	Infiltrating Ductal Carcinoma	48	FEMALE		24.54	DiseaseFree	LIVING	24.54	Stage IIB	Peri (6-12 months since last menstrual period)	No	Positive	Positive	Negative	8.92315	4.69828
TCGA-C8-A27B	Basal	Primary Tumor	Breast Invasive Ductal Carcinoma	240	IDC	Infiltrating Ductal Carcinoma	48	FEMALE		14.42	DiseaseFree	LIVING	14.42	Stage IIB	Peri (6-12 months since last menstrual period)	No	Negative	Negative	Negative	9.22517	4.16557
TCGA-C8-A3M7	LumA	Primary Tumor	Breast Invasive Lobular Carcinoma	970	ILC	Infiltrating Lobular Carcinoma	60	FEMALE		33.97	Recurred/Progressed	DECEASED	33.97	Stage IIIB	Post (prior bilateral ovariectomy OR >12 mo since LMP with no prior hysterectomy)	No	Negative	Negative	Negative	9.83133	3.07012
TCGA-C8-A8HP		Primary Tumor	Metaplastic Breast Cancer	240	MBC	Metaplastic Carcinoma	59	FEMALE		13.01	DiseaseFree	LIVING	13.01	Stage IIIA	Post (prior bilateral ovariectomy OR >12 mo since LMP with no prior hysterectomy)	No	Negative	Negative	Positive	10.6104	3.5079
TCGA-C8-A8HQ		Primary Tumor	Breast Invasive Mixed Mucinous Carcinoma	300	IMMC	Mucinous Carcinoma	53	FEMALE		12.48	DiseaseFree	LIVING	12.48	Stage IIB	Post (prior bilateral ovariectomy OR >12 mo since LMP with no prior hysterectomy)	No	Positive	Positive	Negative	11.2254	3.28969
TCGA-C8-A8HR		Primary Tumor	Breast Invasive Lobular Carcinoma	420	ILC	Infiltrating Lobular Carcinoma	49	FEMALE		13.4	DiseaseFree	LIVING	13.4	Stage IIIA	Peri (6-12 months since last menstrual period)	No				9.87457	3.15816
TCGA-D8-A13Y	LumB	Primary Tumor	Breast Invasive Ductal Carcinoma	430	IDC	Infiltrating Ductal Carcinoma	52	FEMALE		56.77	DiseaseFree	LIVING	56.77	Stage IA	Post (prior bilateral ovariectomy OR >12 mo since LMP with no prior hysterectomy)	No	Positive	Positive	Negative	9.14311	3.96099
TCGA-D8-A13Z	Her2	Primary Tumor	Breast Invasive Ductal Carcinoma	470	IDC	Infiltrating Ductal Carcinoma	51	FEMALE		20.86	DiseaseFree	LIVING	20.86		Post (prior bilateral ovariectomy OR >12 mo since LMP with no prior hysterectomy)	No	Negative	Negative	Negative	9.12974	3.63188
TCGA-D8-A140	LumA	Primary Tumor	Breast Invasive Ductal Carcinoma	400	IDC	Infiltrating Ductal Carcinoma	62	FEMALE		13.24	DiseaseFree	LIVING	13.24	Stage IIB	Post (prior bilateral ovariectomy OR >12 mo since LMP with no prior hysterectomy)	No	Positive	Positive	Positive	7.67408	4.06639
TCGA-D8-A141	LumA	Primary Tumor	Breast Invasive Ductal Carcinoma	120	IDC	Infiltrating Ductal Carcinoma	40	FEMALE		20.57	DiseaseFree	LIVING	20.57		Indeterminate (neither Pre or Postmenopausal)	No	Positive	Positive	Negative	9.51432	3.1229
TCGA-D8-A142	Basal	Primary Tumor	Breast Invasive Ductal Carcinoma	490	IDC	Infiltrating Ductal Carcinoma	74	FEMALE		13.96	DiseaseFree	LIVING	13.96	Stage IIB	Post (prior bilateral ovariectomy OR >12 mo since LMP with no prior hysterectomy)	No	Negative	Negative	Negative	9.17131	4.07864
TCGA-D8-A143	Basal	Primary Tumor	Breast Invasive Ductal Carcinoma	200	IDC	Infiltrating Ductal Carcinoma	51	FEMALE		14.16	DiseaseFree	LIVING	14.16	Stage IIA	Post (prior bilateral ovariectomy OR >12 mo since LMP with no prior hysterectomy)	No	Negative	Negative	Negative	8.73507	4.0686
TCGA-D8-A145	LumA	Primary Tumor	Breast Invasive Ductal Carcinoma	190	IDC	Infiltrating Ductal Carcinoma	80	FEMALE		13.47	DiseaseFree	LIVING	13.47	Stage IIA	Post (prior bilateral ovariectomy OR >12 mo since LMP with no prior hysterectomy)	No	Positive	Positive	Negative	8.5645	3.03364
TCGA-D8-A147	Basal	Primary Tumor	Breast Invasive Ductal Carcinoma	130	IDC	Infiltrating Ductal Carcinoma	45	FEMALE		19.19	DiseaseFree	LIVING	19.19		Indeterminate (neither Pre or Postmenopausal)	No	Negative	Negative	Negative	10.4539	4.25976
TCGA-D8-A1J8	LumB	Primary Tumor	Breast Invasive Ductal Carcinoma	260	IDC	Infiltrating Ductal Carcinoma	77	FEMALE		14.16	DiseaseFree	LIVING	14.16	Stage IIB	Post (prior bilateral ovariectomy OR >12 mo since LMP with no prior hysterectomy)	No	Positive	Positive	Negative	9.10282	3.64842
TCGA-D8-A1J9	LumB	Primary Tumor	Breast Invasive Ductal Carcinoma	230	IDC	Infiltrating Ductal Carcinoma	48	FEMALE		17.48	DiseaseFree	LIVING	17.48	Stage IA	Post (prior bilateral ovariectomy OR >12 mo since LMP with no prior hysterectomy)	No	Negative	Positive	Positive	9.23748	2.42764
TCGA-D8-A1JA	Her2	Primary Tumor	Breast Invasive Ductal Carcinoma	310	IDC	Infiltrating Ductal Carcinoma	60	FEMALE		14.16	Recurred/Progressed	LIVING	16.49		Post (prior bilateral ovariectomy OR >12 mo since LMP with no prior hysterectomy)	No	Negative	Negative	Positive	8.5125	4.02714
TCGA-D8-A1JB	LumA	Primary Tumor	Breast Invasive Ductal Carcinoma	350	IDC	Infiltrating Ductal Carcinoma	54	FEMALE		55.45	DiseaseFree	LIVING	55.45	Stage IIB	Post (prior bilateral ovariectomy OR >12 mo since LMP with no prior hysterectomy)	No	Positive	Positive	Positive	9.23439	3.63819
TCGA-D8-A1JE	LumB	Primary Tumor	Breast Invasive Ductal Carcinoma	260	IDC	Infiltrating Ductal Carcinoma	62	FEMALE		18.89	DiseaseFree	LIVING	18.89	Stage IIA	Post (prior bilateral ovariectomy OR >12 mo since LMP with no prior hysterectomy)	No	Positive	Positive	Negative	10.8967	3.06416
TCGA-D8-A1JF	Her2	Primary Tumor	Breast Invasive Ductal Carcinoma	180	IDC	Infiltrating Ductal Carcinoma	79	FEMALE		12.02	DiseaseFree	LIVING	12.02	Stage IIIA	Post (prior bilateral ovariectomy OR >12 mo since LMP with no prior hysterectomy)	No	Negative	Negative	Negative	9.78953	3.7679
TCGA-D8-A1JH	LumA	Primary Tumor	Breast Invasive Ductal Carcinoma	140	IDC	Infiltrating Ductal Carcinoma	56	FEMALE		13.99	DiseaseFree	LIVING	13.99	Stage IA	Post (prior bilateral ovariectomy OR >12 mo since LMP with no prior hysterectomy)	No	Positive	Positive	Negative	10.0893	3.09189
TCGA-D8-A1JI	LumB	Primary Tumor	Breast Invasive Ductal Carcinoma	190	IDC	Infiltrating Ductal Carcinoma	54	FEMALE		18.96	DiseaseFree	LIVING	18.96	Stage IIA	Post (prior bilateral ovariectomy OR >12 mo since LMP with no prior hysterectomy)	No	Positive	Positive	Negative	7.16714	4.71155
TCGA-D8-A1JJ	LumB	Primary Tumor	Breast Invasive Ductal Carcinoma	240	IDC	Infiltrating Ductal Carcinoma	54	FEMALE		20.07	DiseaseFree	LIVING	20.07	Stage IIA	Post (prior bilateral ovariectomy OR >12 mo since LMP with no prior hysterectomy)	No	Positive	Positive	Negative	9.59555	3.45166
TCGA-D8-A1JK	Basal	Primary Tumor	Breast Invasive Ductal Carcinoma	270	IDC	Infiltrating Ductal Carcinoma	90	FEMALE		20.11	DiseaseFree	LIVING	20.11	Stage IIA	Post (prior bilateral ovariectomy OR >12 mo since LMP with no prior hysterectomy)	No	Positive	Negative	Negative	9.37593	3.20752
TCGA-D8-A1JN	LumA	Primary Tumor	Breast Invasive Lobular Carcinoma	180	ILC	Infiltrating Lobular Carcinoma	80	FEMALE		20.37	DiseaseFree	LIVING	20.37	Stage IIIC	Post (prior bilateral ovariectomy OR >12 mo since LMP with no prior hysterectomy)	No	Positive	Positive		6.17576	4.1865
TCGA-D8-A1JP	LumA	Primary Tumor	Breast Invasive Ductal Carcinoma	430	IDC	Infiltrating Ductal Carcinoma	73	FEMALE		20.99	DiseaseFree	LIVING	20.99	Stage IA	Post (prior bilateral ovariectomy OR >12 mo since LMP with no prior hysterectomy)	No	Positive	Positive	Negative	9.99856	3.46243
TCGA-D8-A1JU	LumA	Primary Tumor	Breast Invasive Ductal Carcinoma	450	IDC	Infiltrating Ductal Carcinoma	51	FEMALE		14.68	DiseaseFree	LIVING	14.68	Stage IA	Post (prior bilateral ovariectomy OR >12 mo since LMP with no prior hysterectomy)	No	Positive	Positive	Negative	9.73321	3.21929
TCGA-D8-A1X6	LumB	Primary Tumor	Breast Invasive Ductal Carcinoma	550	IDC	Infiltrating Ductal Carcinoma	80	FEMALE		17.77	DiseaseFree	LIVING	17.77	Stage IIIA	Post (prior bilateral ovariectomy OR >12 mo since LMP with no prior hysterectomy)	No	Positive	Positive	Negative	8.41561	4.17481
TCGA-D8-A1X8	LumA	Primary Tumor	Breast Invasive Lobular Carcinoma	360	ILC	Infiltrating Lobular Carcinoma	62	FEMALE		25.72	DiseaseFree	LIVING	25.72	Stage IIIA	Post (prior bilateral ovariectomy OR >12 mo since LMP with no prior hysterectomy)	No	Indeterminate	Positive	Negative	7.09816	3.86014
TCGA-D8-A1X9	LumA	Primary Tumor	Breast Invasive Ductal Carcinoma	170	IDC	Infiltrating Ductal Carcinoma	66	FEMALE		23.88	DiseaseFree	LIVING	23.88	Stage IIB	Post (prior bilateral ovariectomy OR >12 mo since LMP with no prior hysterectomy)	No	Positive	Positive		8.45921	3.82808
TCGA-D8-A1XB	LumA	Primary Tumor	Breast Invasive Ductal Carcinoma	210	IDC	Infiltrating Ductal Carcinoma	62	FEMALE		18.13	DiseaseFree	LIVING	18.13	Stage IIB	Post (prior bilateral ovariectomy OR >12 mo since LMP with no prior hysterectomy)	No	Positive	Positive	Negative	9.00615	3.36935
TCGA-D8-A1XC	LumA	Primary Tumor	Breast Invasive Mixed Mucinous Carcinoma	260	IMMC	Mucinous Carcinoma	85	FEMALE				DECEASED	12.39	Stage IIIB	Post (prior bilateral ovariectomy OR >12 mo since LMP with no prior hysterectomy)	No	Positive	Positive	Negative	6.90717	3.82438
TCGA-D8-A1XD	LumA	Primary Tumor	Breast Invasive Ductal Carcinoma	210	IDC	Infiltrating Ductal Carcinoma	36	FEMALE		17.15	DiseaseFree	LIVING	17.15	Stage IIIA	Pre (<6 months since LMP AND no prior bilateral ovariectomy AND not on estrogen replacement)	No	Positive	Positive	Negative	9.25018	3.54014
TCGA-D8-A1XG	LumA	Primary Tumor	Breast Invasive Ductal Carcinoma	590	IDC	Infiltrating Ductal Carcinoma	86	FEMALE		14.72	DiseaseFree	LIVING	14.72	Stage IIIB	Post (prior bilateral ovariectomy OR >12 mo since LMP with no prior hysterectomy)	No	Negative	Positive	Negative	8.97977	3.54316
TCGA-D8-A1XJ	Her2	Primary Tumor	Breast Invasive Ductal Carcinoma	440	IDC	Other, specify	76	FEMALE		21.81	DiseaseFree	LIVING	21.81	Stage IIIA	Post (prior bilateral ovariectomy OR >12 mo since LMP with no prior hysterectomy)	No	Positive	Positive	Positive	8.40535	3.56745
TCGA-D8-A1XK	Basal	Primary Tumor	Breast Invasive Ductal Carcinoma	260	IDC	Infiltrating Ductal Carcinoma	55	FEMALE		14.49	DiseaseFree	LIVING	14.49	Stage IIB	Post (prior bilateral ovariectomy OR >12 mo since LMP with no prior hysterectomy)	No	Negative	Negative	Negative	6.50637	4.07429
TCGA-D8-A1XL	LumB	Primary Tumor	Breast Invasive Ductal Carcinoma	260	IDC	Infiltrating Ductal Carcinoma	34	FEMALE		19.91	DiseaseFree	LIVING	19.91	Stage IIB	Pre (<6 months since LMP AND no prior bilateral ovariectomy AND not on estrogen replacement)	No	Positive	Positive	Negative	7.13557	4.09182
TCGA-D8-A1XM	LumA	Primary Tumor	Breast Invasive Ductal Carcinoma	200	IDC	Infiltrating Ductal Carcinoma	57	FEMALE		17.67	DiseaseFree	LIVING	17.67	Stage IA	Post (prior bilateral ovariectomy OR >12 mo since LMP with no prior hysterectomy)	No	Positive	Positive	Negative	7.74733	3.7226
TCGA-D8-A1XQ	Basal	Primary Tumor	Breast Invasive Ductal Carcinoma	100	IDC	Infiltrating Ductal Carcinoma	69	FEMALE		16.39	DiseaseFree	LIVING	16.39	Stage IIA	Post (prior bilateral ovariectomy OR >12 mo since LMP with no prior hysterectomy)	No	Negative	Negative	Negative	9.93533	3.42499
TCGA-D8-A1XR	LumB	Primary Tumor	Breast Invasive Ductal Carcinoma	170	IDC	Infiltrating Ductal Carcinoma	56	FEMALE		15.83	DiseaseFree	LIVING	15.83	Stage IIB	Post (prior bilateral ovariectomy OR >12 mo since LMP with no prior hysterectomy)	No	Positive	Positive	Negative	8.27906	3.63028
TCGA-D8-A1XS	LumB	Primary Tumor	Invasive Breast Carcinoma	340	BRCA	Other, specify	48	MALE		16.29	DiseaseFree	LIVING	16.29	Stage IIIC		No	Positive	Positive	Positive	8.80216	4.31299
TCGA-D8-A1XT	Her2	Primary Tumor	Breast Invasive Ductal Carcinoma	230	IDC	Infiltrating Ductal Carcinoma	61	FEMALE		16.62	DiseaseFree	LIVING	16.62	Stage IIA	Post (prior bilateral ovariectomy OR >12 mo since LMP with no prior hysterectomy)	No	Negative	Negative	Positive	9.98192	3.52774
TCGA-D8-A1XU	LumA	Primary Tumor	Breast Invasive Ductal Carcinoma	210	IDC	Infiltrating Ductal Carcinoma	56	FEMALE		12.98	DiseaseFree	LIVING	12.98	Stage IA	Post (prior bilateral ovariectomy OR >12 mo since LMP with no prior hysterectomy)	No	Positive	Positive	Negative	8.71906	3.00904
TCGA-D8-A1XV	LumA	Primary Tumor	Breast Invasive Mixed Mucinous Carcinoma	420	IMMC	Mucinous Carcinoma	84	FEMALE		15.14	DiseaseFree	LIVING	15.14	Stage IIA	Post (prior bilateral ovariectomy OR >12 mo since LMP with no prior hysterectomy)	No	Positive	Positive	Negative	7.40196	3.83014
TCGA-D8-A1XW	Normal	Primary Tumor	Breast Invasive Ductal Carcinoma	310	IDC	Infiltrating Ductal Carcinoma	53	FEMALE		43	DiseaseFree	LIVING	43	Stage IIA	Post (prior bilateral ovariectomy OR >12 mo since LMP with no prior hysterectomy)	No	Positive	Negative	Negative	8.71696	2.66007
TCGA-D8-A1XY	LumA	Primary Tumor	Breast Invasive Ductal Carcinoma	190	IDC	Infiltrating Ductal Carcinoma	74	FEMALE		16.52	DiseaseFree	LIVING	16.52	Stage IIA	Post (prior bilateral ovariectomy OR >12 mo since LMP with no prior hysterectomy)	No	Positive	Positive	Positive	9.85453	3.97876
TCGA-D8-A1Y1	LumB	Primary Tumor	Breast Invasive Ductal Carcinoma	200	IDC	Infiltrating Ductal Carcinoma	80	FEMALE				DECEASED	9.92	Stage IIIA	Post (prior bilateral ovariectomy OR >12 mo since LMP with no prior hysterectomy)	No	Positive	Positive	Negative	10.2739	3.3813
TCGA-D8-A1Y2	LumB	Primary Tumor	Breast Invasive Ductal Carcinoma	470	IDC	Infiltrating Ductal Carcinoma	71	FEMALE		14.22	DiseaseFree	LIVING	14.22	Stage IIA	Post (prior bilateral ovariectomy OR >12 mo since LMP with no prior hysterectomy)	No	Positive	Positive	Negative	9.00473	3.23735
TCGA-D8-A1Y3	LumB	Primary Tumor	Breast Invasive Ductal Carcinoma	300	IDC	Infiltrating Ductal Carcinoma	61	FEMALE		14.13	DiseaseFree	LIVING	14.13	Stage IIIA	Post (prior bilateral ovariectomy OR >12 mo since LMP with no prior hysterectomy)	No	Positive	Positive	Negative	8.07088	4.46367
TCGA-D8-A27E	LumA	Primary Tumor	Breast Invasive Ductal Carcinoma	110	IDC	Other, specify	66	FEMALE		17.41	DiseaseFree	LIVING	17.41	Stage IA	Post (prior bilateral ovariectomy OR >12 mo since LMP with no prior hysterectomy)	No	Positive	Positive	Negative	8.39891	4.38421
TCGA-D8-A27F	Basal	Primary Tumor	Breast Invasive Ductal Carcinoma	320	IDC	Infiltrating Ductal Carcinoma	40	FEMALE		16.03	DiseaseFree	LIVING	16.03	Stage IIA	Pre (<6 months since LMP AND no prior bilateral ovariectomy AND not on estrogen replacement)	No	Negative	Negative	Negative	9.5277	3.50548
TCGA-D8-A27G	LumA	Primary Tumor	Breast Invasive Lobular Carcinoma	170	ILC	Infiltrating Lobular Carcinoma	75	FEMALE		13.44	DiseaseFree	LIVING	13.44	Stage IIA	Post (prior bilateral ovariectomy OR >12 mo since LMP with no prior hysterectomy)	No	Positive	Positive	Negative	9.08266	3.55161
TCGA-D8-A27H	Basal	Primary Tumor	Breast Invasive Ductal Carcinoma	170	IDC	Infiltrating Ductal Carcinoma	72	FEMALE		13.04	DiseaseFree	LIVING	13.04	Stage IIA	Post (prior bilateral ovariectomy OR >12 mo since LMP with no prior hysterectomy)	No	Negative	Negative	Negative	9.16382	3.10256
TCGA-D8-A27I	LumA	Primary Tumor	Breast Invasive Lobular Carcinoma	900	ILC	Infiltrating Lobular Carcinoma	58	FEMALE		14.42	DiseaseFree	LIVING	14.42	Stage IIIA	Post (prior bilateral ovariectomy OR >12 mo since LMP with no prior hysterectomy)	No	Positive	Positive	Negative	8.4728	3.58622
TCGA-D8-A27L	LumA	Primary Tumor	Breast Invasive Ductal Carcinoma	220	IDC	Infiltrating Ductal Carcinoma	49	FEMALE		16.39	DiseaseFree	LIVING	16.39	Stage IIIA	Post (prior bilateral ovariectomy OR >12 mo since LMP with no prior hysterectomy)	No	Positive	Positive	Negative	9.62398	3.49894
TCGA-D8-A27M	Basal	Primary Tumor	Breast Invasive Ductal Carcinoma	140	IDC	Infiltrating Ductal Carcinoma	59	FEMALE		13.47	DiseaseFree	LIVING	13.47	Stage IA	Post (prior bilateral ovariectomy OR >12 mo since LMP with no prior hysterectomy)	No	Negative	Negative	Negative	10.3495	3.1887
TCGA-D8-A27N	LumB	Primary Tumor	Breast Invasive Ductal Carcinoma	170	IDC	Infiltrating Ductal Carcinoma	36	FEMALE		17.05	DiseaseFree	LIVING	17.05	Stage IIIA	Pre (<6 months since LMP AND no prior bilateral ovariectomy AND not on estrogen replacement)	No	Positive	Positive	Positive	9.11073	3.70183
TCGA-D8-A27P	LumA	Primary Tumor	Breast Invasive Ductal Carcinoma	100	IDC	Infiltrating Ductal Carcinoma	64	FEMALE		1.61	DiseaseFree	LIVING	1.61	Stage IA	Post (prior bilateral ovariectomy OR >12 mo since LMP with no prior hysterectomy)	No	Positive	Positive	Negative	8.91216	3.4914
TCGA-D8-A27R	LumB	Primary Tumor	Breast Invasive Ductal Carcinoma	440	IDC	Infiltrating Ductal Carcinoma	41	FEMALE		10.09	DiseaseFree	LIVING	10.09	Stage IIIC	Post (prior bilateral ovariectomy OR >12 mo since LMP with no prior hysterectomy)	No	Positive	Positive	Negative	9.30699	3.89523
TCGA-D8-A27T	LumA	Primary Tumor	Breast Invasive Lobular Carcinoma	170	ILC	Infiltrating Lobular Carcinoma	53	FEMALE		13.07	DiseaseFree	LIVING	13.07	Stage IIIC	Post (prior bilateral ovariectomy OR >12 mo since LMP with no prior hysterectomy)	No	Positive	Positive	Negative	9.16642	3.35774
TCGA-D8-A3Z5	LumA	Primary Tumor	Breast Invasive Lobular Carcinoma	320	ILC	Infiltrating Lobular Carcinoma	54	FEMALE		33.34	DiseaseFree	LIVING	33.34	Stage IIIC	Post (prior bilateral ovariectomy OR >12 mo since LMP with no prior hysterectomy)	No	Positive	Positive	Negative	9.84502	3.175
TCGA-D8-A3Z6	LumA	Primary Tumor	Breast Invasive Lobular Carcinoma	60	ILC	Infiltrating Lobular Carcinoma	56	FEMALE		18.5	DiseaseFree	LIVING	18.5	Stage IIIC	Post (prior bilateral ovariectomy OR >12 mo since LMP with no prior hysterectomy)	No	Positive	Positive	Negative	9.07636	3.45854
TCGA-D8-A4Z1	LumA	Primary Tumor	Breast Invasive Lobular Carcinoma	140	ILC	Infiltrating Lobular Carcinoma	68	FEMALE		21.65	DiseaseFree	LIVING	21.65	Stage IA	Post (prior bilateral ovariectomy OR >12 mo since LMP with no prior hysterectomy)	No	Positive	Positive	Negative	8.89195	3.47701
TCGA-D8-A73U		Primary Tumor	Breast Invasive Lobular Carcinoma	90	ILC	Infiltrating Lobular Carcinoma	88	FEMALE		16.16	DiseaseFree	LIVING	16.16	Stage IIA	Post (prior bilateral ovariectomy OR >12 mo since LMP with no prior hysterectomy)	No	Positive	Positive	Negative	9.19119	2.69495
TCGA-D8-A73W		Primary Tumor	Breast Invasive Mixed Mucinous Carcinoma	230	IMMC	Mucinous Carcinoma	79	FEMALE	Lung|Bone	0.69	Recurred/Progressed	DECEASED	12.65	Stage IIIA	Post (prior bilateral ovariectomy OR >12 mo since LMP with no prior hysterectomy)	No	Negative	Positive	Negative	8.97783	3.31875
TCGA-D8-A73X		Primary Tumor	Breast Invasive Ductal Carcinoma	140	IDC	Other, specify	53	FEMALE		25.2	DiseaseFree	LIVING	25.2	Stage IIA	Post (prior bilateral ovariectomy OR >12 mo since LMP with no prior hysterectomy)	No	Positive	Positive	Negative	9.8567	3.25802
TCGA-E2-A107	LumA	Primary Tumor	Breast Invasive Lobular Carcinoma	170	ILC	Infiltrating Lobular Carcinoma	54	FEMALE		34.4	DiseaseFree	LIVING	34.4	Stage IIIA	Post (prior bilateral ovariectomy OR >12 mo since LMP with no prior hysterectomy)	No	Negative	Positive	Negative	9.50469	3.84148
TCGA-E2-A10A	LumA	Primary Tumor	Breast Invasive Ductal Carcinoma	370	IDC	Infiltrating Ductal Carcinoma	41	FEMALE		3.02	Recurred/Progressed	LIVING	40.37	Stage IIB	Pre (<6 months since LMP AND no prior bilateral ovariectomy AND not on estrogen replacement)	No	Positive	Positive	Negative	8.45747	3.62005
TCGA-E2-A10B	LumA	Primary Tumor	Breast Invasive Ductal Carcinoma	210	IDC	Infiltrating Ductal Carcinoma	67	FEMALE		6.41	Recurred/Progressed	LIVING	37.48	Stage IIB	Post (prior bilateral ovariectomy OR >12 mo since LMP with no prior hysterectomy)	No	Positive	Positive	Negative	9.90004	3.64465
TCGA-E2-A10E	LumA	Primary Tumor	Breast Invasive Ductal Carcinoma	240	IDC	Infiltrating Ductal Carcinoma	64	FEMALE		28.42	DiseaseFree	LIVING	28.42	Stage IIA	Post (prior bilateral ovariectomy OR >12 mo since LMP with no prior hysterectomy)	No	Positive	Positive	Negative	8.63338	3.56641
TCGA-E2-A10F	LumA	Primary Tumor	Breast Invasive Lobular Carcinoma	110	ILC	Infiltrating Lobular Carcinoma	47	FEMALE		28.84	DiseaseFree	LIVING	28.84	Stage IIA	Pre (<6 months since LMP AND no prior bilateral ovariectomy AND not on estrogen replacement)	No	Positive	Positive	Negative	9.3323	2.94918
TCGA-E2-A14N	Basal	Primary Tumor	Breast Invasive Ductal Carcinoma	440	IDC	Infiltrating Ductal Carcinoma	37	FEMALE		47.11	DiseaseFree	LIVING	47.11	Stage IIB	Pre (<6 months since LMP AND no prior bilateral ovariectomy AND not on estrogen replacement)	No	Negative	Negative	Negative	10.4279	4.32701
TCGA-E2-A14P	Her2	Primary Tumor	Breast Invasive Ductal Carcinoma	290	IDC	Infiltrating Ductal Carcinoma	79	FEMALE		40.93	DiseaseFree	LIVING	40.93	Stage IIIC	Post (prior bilateral ovariectomy OR >12 mo since LMP with no prior hysterectomy)	No	Negative	Negative	Positive	8.82637	3.36487
TCGA-E2-A14R	Basal	Primary Tumor	Breast Invasive Ductal Carcinoma	190	IDC	Infiltrating Ductal Carcinoma	62	FEMALE		31.9	Recurred/Progressed	LIVING	38.57	Stage IIA	Post (prior bilateral ovariectomy OR >12 mo since LMP with no prior hysterectomy)	No	Negative	Negative	Negative	8.68597	4.12221
TCGA-E2-A14T	LumA	Primary Tumor	Breast Invasive Ductal Carcinoma	210	IDC	Infiltrating Ductal Carcinoma	52	FEMALE		75.92	DiseaseFree	LIVING	75.92	Stage IIA	Post (prior bilateral ovariectomy OR >12 mo since LMP with no prior hysterectomy)	No	Positive	Positive	Negative	9.01108	3.70453
TCGA-E2-A14U	LumA	Primary Tumor	Breast Invasive Lobular Carcinoma	70	ILC	Infiltrating Lobular Carcinoma	74	FEMALE		43.3	DiseaseFree	LIVING	43.3	Stage I	Post (prior bilateral ovariectomy OR >12 mo since LMP with no prior hysterectomy)	No	Positive	Positive	Negative	10.969	3.37436
TCGA-E2-A14W	LumB	Primary Tumor	Breast Invasive Ductal Carcinoma	150	IDC	Infiltrating Ductal Carcinoma	78	MALE		32	DiseaseFree	LIVING	32	Stage IIA		No	Positive	Positive		9.82876	4.61066
TCGA-E2-A14X	Basal	Primary Tumor	Breast Invasive Ductal Carcinoma	130	IDC	Infiltrating Ductal Carcinoma	55	FEMALE		31.93	DiseaseFree	LIVING	31.93	Stage IIIA	Post (prior bilateral ovariectomy OR >12 mo since LMP with no prior hysterectomy)	No	Negative	Negative	Negative	8.25335	3.1376
TCGA-E2-A14Y	Basal	Primary Tumor	Breast Invasive Ductal Carcinoma	190	IDC	Infiltrating Ductal Carcinoma	35	FEMALE		69.28	DiseaseFree	LIVING	69.28	Stage IIA	Pre (<6 months since LMP AND no prior bilateral ovariectomy AND not on estrogen replacement)	No	Positive	Positive	Positive	9.90333	3.51873
TCGA-E2-A14Z	LumA	Primary Tumor	Breast Invasive Ductal Carcinoma	120	IDC	Infiltrating Ductal Carcinoma	64	FEMALE		6.18	Recurred/Progressed	DECEASED	18.5	Stage I	Post (prior bilateral ovariectomy OR >12 mo since LMP with no prior hysterectomy)	No	Positive	Positive	Negative	8.38732	3.41
TCGA-E2-A150	Basal	Primary Tumor	Breast Invasive Ductal Carcinoma	180	IDC	Infiltrating Ductal Carcinoma	48	FEMALE		63.57	DiseaseFree	LIVING	63.57	Stage IIA	Post (prior bilateral ovariectomy OR >12 mo since LMP with no prior hysterectomy)	No	Negative	Negative	Negative	8.4815	3.22393
TCGA-E2-A152	Her2	Primary Tumor	Breast Invasive Ductal Carcinoma	140	IDC	Infiltrating Ductal Carcinoma	56	FEMALE		31.73	Recurred/Progressed	LIVING	69.91	Stage I	Post (prior bilateral ovariectomy OR >12 mo since LMP with no prior hysterectomy)	No	Negative	Positive	Positive	9.15669	3.36047
TCGA-E2-A153	LumA	Primary Tumor	Breast Invasive Ductal Carcinoma	270	IDC	Infiltrating Ductal Carcinoma	51	FEMALE		23.23	DiseaseFree	LIVING	23.23	Stage IIB	Pre (<6 months since LMP AND no prior bilateral ovariectomy AND not on estrogen replacement)	No	Positive	Positive	Negative	9.96659	3.0095
TCGA-E2-A155	LumB	Primary Tumor	Breast Invasive Ductal Carcinoma	280	IDC	Infiltrating Ductal Carcinoma	58	FEMALE		21.02	DiseaseFree	LIVING	21.02	Stage IIB	Post (prior bilateral ovariectomy OR >12 mo since LMP with no prior hysterectomy)	No	Negative	Positive	Negative	8.8752	3.9148
TCGA-E2-A159	Basal	Primary Tumor	Breast Invasive Ductal Carcinoma	240	IDC	Infiltrating Ductal Carcinoma	50	FEMALE		25.03	DiseaseFree	LIVING	25.03	Stage IIA	Pre (<6 months since LMP AND no prior bilateral ovariectomy AND not on estrogen replacement)	No	Negative	Negative		9.2751	3.60075
TCGA-E2-A15A	LumB	Primary Tumor	Breast Invasive Ductal Carcinoma	330	IDC	Infiltrating Ductal Carcinoma	45	FEMALE		23.32	DiseaseFree	LIVING	23.32	Stage IIIC	Pre (<6 months since LMP AND no prior bilateral ovariectomy AND not on estrogen replacement)	No	Positive	Positive	Negative	8.57438	3.98449
TCGA-E2-A15C	LumA	Primary Tumor	Breast Invasive Ductal Carcinoma	200	IDC	Infiltrating Ductal Carcinoma	61	FEMALE		22.8	DiseaseFree	LIVING	22.8	Stage I	Post (prior bilateral ovariectomy OR >12 mo since LMP with no prior hysterectomy)	No	Positive	Positive	Negative	10.086	3.61691
TCGA-E2-A15D	LumA	Primary Tumor	Breast Invasive Ductal Carcinoma	330	IDC	Infiltrating Ductal Carcinoma	47	FEMALE		17.28	DiseaseFree	LIVING	17.28	Stage IIA	Pre (<6 months since LMP AND no prior bilateral ovariectomy AND not on estrogen replacement)	No	Positive	Positive	Negative	9.44132	3.76209
TCGA-E2-A15F	LumA	Primary Tumor	Breast Invasive Ductal Carcinoma	190	IDC	Infiltrating Ductal Carcinoma	64	FEMALE		21.62	DiseaseFree	LIVING	21.62	Stage I	Post (prior bilateral ovariectomy OR >12 mo since LMP with no prior hysterectomy)	No	Positive	Positive	Negative	8.3783	4.41937
TCGA-E2-A15G	LumA	Primary Tumor	Breast Mixed Ductal and Lobular Carcinoma	110	MDLC	Mixed Histology (please specify)	76	FEMALE		18.2	DiseaseFree	LIVING	18.2	Stage IIA	Post (prior bilateral ovariectomy OR >12 mo since LMP with no prior hysterectomy)	No	Positive	Positive	Negative	8.67426	3.18005
TCGA-E2-A15H	LumA	Primary Tumor	Breast Invasive Ductal Carcinoma	90	IDC	Infiltrating Ductal Carcinoma	38	FEMALE		12.91	DiseaseFree	LIVING	12.91	Stage IIA	Pre (<6 months since LMP AND no prior bilateral ovariectomy AND not on estrogen replacement)	No	Positive	Positive	Positive	8.97849	3.96674
TCGA-E2-A15I	LumA	Primary Tumor	Breast Invasive Ductal Carcinoma	100	IDC	Infiltrating Ductal Carcinoma	44	FEMALE		55.58	DiseaseFree	LIVING	55.58	Stage IIA	Pre (<6 months since LMP AND no prior bilateral ovariectomy AND not on estrogen replacement)	No	Positive	Positive	Negative	8.868	3.45806
TCGA-E2-A15J		Primary Tumor	Breast Invasive Ductal Carcinoma	210	IDC	Infiltrating Ductal Carcinoma	51	FEMALE		53.88	DiseaseFree	LIVING	53.88	Stage I	Pre (<6 months since LMP AND no prior bilateral ovariectomy AND not on estrogen replacement)	No	Positive	Positive	Negative	8.33305	4.0662
TCGA-E2-A15K	LumB	Primary Tumor	Breast Invasive Ductal Carcinoma	170	IDC	Infiltrating Ductal Carcinoma	58	FEMALE		9.03	DiseaseFree	LIVING	9.03	Stage IIB	Post (prior bilateral ovariectomy OR >12 mo since LMP with no prior hysterectomy)	No	Positive	Positive	Negative	9.39341	3.49368
TCGA-E2-A15L	LumA	Primary Tumor	Breast Invasive Lobular Carcinoma	240	ILC	Infiltrating Lobular Carcinoma	65	FEMALE		20.57	DiseaseFree	LIVING	20.57	Stage IIA	Post (prior bilateral ovariectomy OR >12 mo since LMP with no prior hysterectomy)	No	Positive	Positive	Negative	9.05556	3.51874
TCGA-E2-A15M	LumA	Primary Tumor	Breast Invasive Lobular Carcinoma	270	ILC	Infiltrating Lobular Carcinoma	66	FEMALE				DECEASED	11.04	Stage IIA	Post (prior bilateral ovariectomy OR >12 mo since LMP with no prior hysterectomy)	No	Positive	Positive	Negative	8.12424	3.94133
TCGA-E2-A15O	LumA	Primary Tumor	Breast Invasive Ductal Carcinoma	110	IDC	Infiltrating Ductal Carcinoma	89	FEMALE		39.75	Recurred/Progressed	LIVING	50.76	Stage I	Post (prior bilateral ovariectomy OR >12 mo since LMP with no prior hysterectomy)	Yes	Positive	Positive	Negative	10.6688	4.13156
TCGA-E2-A15P	LumA	Primary Tumor	Breast Invasive Ductal Carcinoma	110	IDC	Infiltrating Ductal Carcinoma	61	FEMALE		19.55	DiseaseFree	LIVING	19.55	Stage IA	Post (prior bilateral ovariectomy OR >12 mo since LMP with no prior hysterectomy)	No	Positive	Positive	Negative	8.04631	4.14655
TCGA-E2-A15R	LumA	Primary Tumor	Breast Invasive Ductal Carcinoma	140	IDC	Infiltrating Ductal Carcinoma	64	FEMALE		56.9	DiseaseFree	LIVING	56.9	Stage IIA	Post (prior bilateral ovariectomy OR >12 mo since LMP with no prior hysterectomy)	No	Positive	Positive	Negative	8.11578	5.91141
TCGA-E2-A1AZ	Basal	Primary Tumor	Breast Invasive Ductal Carcinoma	250	IDC	Infiltrating Ductal Carcinoma	63	FEMALE		76.51	DiseaseFree	LIVING	76.51	Stage IIB	Post (prior bilateral ovariectomy OR >12 mo since LMP with no prior hysterectomy)	No	Negative	Negative		8.08923	3.36915
TCGA-E2-A1B1	LumA	Primary Tumor	Breast Invasive Ductal Carcinoma	300	IDC	Infiltrating Ductal Carcinoma	45	FEMALE		87.16	DiseaseFree	LIVING	87.16	Stage IIB	Post (prior bilateral ovariectomy OR >12 mo since LMP with no prior hysterectomy)	No	Positive	Positive	Positive	8.40162	3.36684
TCGA-E2-A1B4	LumA	Primary Tumor	Breast Invasive Ductal Carcinoma	110	IDC	Infiltrating Ductal Carcinoma	74	FEMALE				DECEASED	32.98	Stage IIIA	Post (prior bilateral ovariectomy OR >12 mo since LMP with no prior hysterectomy)	No	Positive	Positive	Negative	9.35395	3.37787
TCGA-E2-A1B5	LumA	Primary Tumor	Breast Invasive Lobular Carcinoma	260	ILC	Infiltrating Lobular Carcinoma	46	FEMALE		32.33	DiseaseFree	LIVING	32.33	Stage IIA	Pre (<6 months since LMP AND no prior bilateral ovariectomy AND not on estrogen replacement)	No	Positive	Positive	Negative	9.45208	3.39929
TCGA-E2-A1BC	LumA	Primary Tumor	Breast Invasive Lobular Carcinoma	100	ILC	Infiltrating Ductal Carcinoma	63	FEMALE		16.46	DiseaseFree	LIVING	16.46	Stage IA	Post (prior bilateral ovariectomy OR >12 mo since LMP with no prior hysterectomy)	Yes	Positive	Positive	Negative	8.99245	3.87876
TCGA-E2-A1BD	LumA	Primary Tumor	Breast Invasive Ductal Carcinoma	100	IDC	Infiltrating Ductal Carcinoma	53	FEMALE		37.22	DiseaseFree	LIVING	37.22	Stage IIA	Post (prior bilateral ovariectomy OR >12 mo since LMP with no prior hysterectomy)	No	Positive	Positive	Negative	9.57384	3.39912
TCGA-E2-A1IE	LumA	Primary Tumor	Breast Invasive Ductal Carcinoma	80	IDC	Infiltrating Ductal Carcinoma	61	FEMALE		59.46	Recurred/Progressed	LIVING	77.6	Stage IIB	Post (prior bilateral ovariectomy OR >12 mo since LMP with no prior hysterectomy)	No	Positive	Positive	Negative	9.44625	3.78367
TCGA-E2-A1IF	LumA	Primary Tumor	Breast Invasive Ductal Carcinoma	70	IDC	Infiltrating Ductal Carcinoma	74	FEMALE		37.39	DiseaseFree	LIVING	37.39	Stage I	Post (prior bilateral ovariectomy OR >12 mo since LMP with no prior hysterectomy)	No	Positive	Positive	Negative	10.2561	3.20842
TCGA-E2-A1II	Basal	Primary Tumor	Breast Invasive Ductal Carcinoma	70	IDC	Infiltrating Ductal Carcinoma	51	FEMALE		33.67	DiseaseFree	LIVING	33.67	Stage I	Post (prior bilateral ovariectomy OR >12 mo since LMP with no prior hysterectomy)	No	Positive	Negative	Negative	8.32603	3.98377
TCGA-E2-A1IK	LumA	Primary Tumor	Breast Invasive Ductal Carcinoma	70	IDC	Infiltrating Ductal Carcinoma	71	FEMALE		59.13	DiseaseFree	LIVING	59.13	Stage IIA	Post (prior bilateral ovariectomy OR >12 mo since LMP with no prior hysterectomy)	No	Positive	Positive	Negative	8.50805	3.62448
TCGA-E2-A1IL	LumA	Primary Tumor	Breast Invasive Lobular Carcinoma	120	ILC	Infiltrating Lobular Carcinoma	78	FEMALE		3.88	DiseaseFree	LIVING	3.88	Stage IIA	Post (prior bilateral ovariectomy OR >12 mo since LMP with no prior hysterectomy)	No	Positive	Positive	Negative	8.16723	3.6004
TCGA-E2-A1IN	LumA	Primary Tumor	Breast Invasive Ductal Carcinoma	20	IDC	Infiltrating Ductal Carcinoma	60	FEMALE		22.17	DiseaseFree	LIVING	22.17	Stage I	Post (prior bilateral ovariectomy OR >12 mo since LMP with no prior hysterectomy)	No	Positive	Positive	Negative	9.92431	3.46451
TCGA-E2-A1IU	LumA	Primary Tumor	Breast Invasive Ductal Carcinoma	270	IDC	Infiltrating Ductal Carcinoma	60	FEMALE		11.07	DiseaseFree	LIVING	11.07	Stage IA	Post (prior bilateral ovariectomy OR >12 mo since LMP with no prior hysterectomy)	No	Positive	Positive	Negative	8.28538	4.068
TCGA-E2-A1L6	LumA	Primary Tumor	Breast Invasive Ductal Carcinoma	110	IDC	Infiltrating Ductal Carcinoma	44	FEMALE		54.14	DiseaseFree	LIVING	54.14	Stage IIA	Pre (<6 months since LMP AND no prior bilateral ovariectomy AND not on estrogen replacement)	No	Positive	Positive	Negative	8.41007	3.5674
TCGA-E2-A1L8	LumA	Primary Tumor	Breast Invasive Lobular Carcinoma	180	ILC	Infiltrating Lobular Carcinoma	52	FEMALE		73.59	DiseaseFree	LIVING	73.59	Stage IIB	Post (prior bilateral ovariectomy OR >12 mo since LMP with no prior hysterectomy)	Yes	Positive	Positive	Negative	10.909	3.32023
TCGA-E2-A1LA	LumA	Primary Tumor	Breast Invasive Ductal Carcinoma	40	IDC	Infiltrating Ductal Carcinoma	59	FEMALE		24.57	DiseaseFree	LIVING	24.57	Stage IIA	Post (prior bilateral ovariectomy OR >12 mo since LMP with no prior hysterectomy)	No	Positive	Positive	Negative	8.78628	3.79647
TCGA-E2-A1LB	Her2	Primary Tumor	Breast Invasive Ductal Carcinoma	190	IDC	Infiltrating Ductal Carcinoma	41	FEMALE		75.76	DiseaseFree	LIVING	75.76	Stage IIB	Pre (<6 months since LMP AND no prior bilateral ovariectomy AND not on estrogen replacement)	No	Negative	Negative	Positive	8.92449	3.68203
TCGA-E2-A1LE	Her2	Primary Tumor	Breast Invasive Ductal Carcinoma	600	IDC	Infiltrating Ductal Carcinoma	71	FEMALE		11.86	Recurred/Progressed	DECEASED	28.88	Stage IIIC	Post (prior bilateral ovariectomy OR >12 mo since LMP with no prior hysterectomy)	No	Negative	Negative	Positive	9.79425	2.2853
TCGA-E2-A1LG	Basal	Primary Tumor	Breast Invasive Lobular Carcinoma	310	ILC	Infiltrating Lobular Carcinoma	50	FEMALE		50.03	DiseaseFree	LIVING	50.03	Stage IIA	Peri (6-12 months since last menstrual period)	Yes	Negative	Negative	Negative	9.64855	4.02031
TCGA-E2-A1LH	Basal	Primary Tumor	Breast Invasive Ductal Carcinoma	130	IDC	Infiltrating Ductal Carcinoma	59	FEMALE		106.67	DiseaseFree	LIVING	106.67	Stage I	Post (prior bilateral ovariectomy OR >12 mo since LMP with no prior hysterectomy)	No	Negative	Negative	Negative	8.52733	2.98906
TCGA-E2-A1LI	Basal	Primary Tumor	Breast Invasive Ductal Carcinoma	80	IDC	Infiltrating Ductal Carcinoma	57	FEMALE		102.53	DiseaseFree	LIVING	102.53	Stage IIB	Post (prior bilateral ovariectomy OR >12 mo since LMP with no prior hysterectomy)	No	Negative	Negative	Negative	9.44081	3.40383
TCGA-E2-A1LL	Basal	Primary Tumor	Breast Invasive Ductal Carcinoma	290	IDC	Infiltrating Ductal Carcinoma	73	FEMALE		42.81	Recurred/Progressed	LIVING	43	Stage IIIA	Post (prior bilateral ovariectomy OR >12 mo since LMP with no prior hysterectomy)	No	Negative	Negative	Negative	9.13472	2.95747
TCGA-E2-A1LS	Basal	Primary Tumor	Breast Invasive Ductal Carcinoma	100	IDC	Infiltrating Ductal Carcinoma	46	FEMALE		52.69	DiseaseFree	LIVING	52.69	Stage IA	Pre (<6 months since LMP AND no prior bilateral ovariectomy AND not on estrogen replacement)	No	Negative	Negative	Negative	8.78458	2.93846
TCGA-E2-A2P5	LumA	Primary Tumor	Breast Invasive Lobular Carcinoma	260	ILC	Infiltrating Lobular Carcinoma	78	FEMALE		19.61	Recurred/Progressed	DECEASED	26.97	Stage IIIC	Post (prior bilateral ovariectomy OR >12 mo since LMP with no prior hysterectomy)	Yes	Positive	Positive		9.85581	3.42203
TCGA-E2-A2P6	LumA	Primary Tumor	Breast Invasive Lobular Carcinoma	80	ILC	Infiltrating Lobular Carcinoma	77	FEMALE		34.53	DiseaseFree	LIVING	34.53	Stage IIB	Post (prior bilateral ovariectomy OR >12 mo since LMP with no prior hysterectomy)	No	Positive	Positive		8.84789	3.46179
TCGA-E2-A3DX	LumA	Primary Tumor	Breast Invasive Lobular Carcinoma	180	ILC	Infiltrating Lobular Carcinoma	43	FEMALE		43.53	DiseaseFree	LIVING	43.53	Stage IIIC	Pre (<6 months since LMP AND no prior bilateral ovariectomy AND not on estrogen replacement)	No	Positive	Positive		9.04334	2.80273
TCGA-E2-A56Z	LumB	Primary Tumor	Breast Invasive Ductal Carcinoma	150	IDC	Infiltrating Ductal Carcinoma	69	FEMALE		8.28	DiseaseFree	LIVING	8.28	Stage IIB	Post (prior bilateral ovariectomy OR >12 mo since LMP with no prior hysterectomy)	No	Positive	Positive	Negative	8.12793	3.36257
TCGA-E2-A572		Primary Tumor	Breast Invasive Ductal Carcinoma	140	IDC	Infiltrating Ductal Carcinoma	72	FEMALE		39.68	DiseaseFree	LIVING	39.68	Stage IIIA	Post (prior bilateral ovariectomy OR >12 mo since LMP with no prior hysterectomy)	Yes	Positive	Positive	Negative	8.2595	2.88944
TCGA-E2-A573	Basal	Primary Tumor	Breast Invasive Ductal Carcinoma	70	IDC	Infiltrating Ductal Carcinoma	48	FEMALE		34.89	DiseaseFree	LIVING	34.89	Stage IA	Peri (6-12 months since last menstrual period)	No	Negative	Negative	Negative	9.08206	4.43027
TCGA-E2-A576		Primary Tumor	Breast Invasive Lobular Carcinoma	80	ILC	Infiltrating Lobular Carcinoma	69	FEMALE		34.26	DiseaseFree	LIVING	34.26	Stage IA	Post (prior bilateral ovariectomy OR >12 mo since LMP with no prior hysterectomy)	No	Positive	Positive	Negative	9.5802	3.16374
TCGA-E2-A9RU		Primary Tumor	Breast Invasive Ductal Carcinoma	220	IDC	Infiltrating Ductal Carcinoma	90	FEMALE		17.67	DiseaseFree	LIVING	17.67	Stage IIIC	Post (prior bilateral ovariectomy OR >12 mo since LMP with no prior hysterectomy)	No	Negative	Positive	Negative	9.21572	3.44697
TCGA-E9-A1N3	LumA	Primary Tumor	Breast Mixed Ductal and Lobular Carcinoma	230	MDLC	Mixed Histology (please specify)	70	FEMALE		34.79	DiseaseFree	LIVING	34.79	Stage IIIA	Post (prior bilateral ovariectomy OR >12 mo since LMP with no prior hysterectomy)	No				8.2689	4.35701
TCGA-E9-A1N4	LumA	Primary Tumor	Breast Invasive Lobular Carcinoma	310	ILC	Mixed Histology (please specify)	41	FEMALE		32.85	DiseaseFree	LIVING	32.85	Stage IIIA	Pre (<6 months since LMP AND no prior bilateral ovariectomy AND not on estrogen replacement)	No	Positive	Positive	Positive	6.46703	3.72513
TCGA-E9-A1N5	LumA	Primary Tumor	Breast Mixed Ductal and Lobular Carcinoma	190	MDLC	Mixed Histology (please specify)	45	FEMALE		36.79	DiseaseFree	LIVING	36.79	Stage IIB	Post (prior bilateral ovariectomy OR >12 mo since LMP with no prior hysterectomy)	No	Positive	Positive	Positive	8.53094	4.68044
TCGA-E9-A1N6	LumB	Primary Tumor	Breast Invasive Ductal Carcinoma	220	IDC	Infiltrating Ductal Carcinoma	52	FEMALE		22.08	Recurred/Progressed	DECEASED	22.27	Stage IIB	Post (prior bilateral ovariectomy OR >12 mo since LMP with no prior hysterectomy)	No	Positive	Positive	Positive	9.90823	3.78551
TCGA-E9-A1N8	Basal	Primary Tumor	Breast Invasive Ductal Carcinoma	680	IDC	Infiltrating Ductal Carcinoma	48	FEMALE		34.13	DiseaseFree	LIVING	34.13	Stage IIA	Post (prior bilateral ovariectomy OR >12 mo since LMP with no prior hysterectomy)	No		Negative	Negative	8.70535	4.14429
TCGA-E9-A1N9	Basal	Primary Tumor	Breast Mixed Ductal and Lobular Carcinoma	230	MDLC	Mixed Histology (please specify)	58	FEMALE		36.17	DiseaseFree	LIVING	36.17	Stage IIA	Post (prior bilateral ovariectomy OR >12 mo since LMP with no prior hysterectomy)	No	Positive	Negative	Positive	8.84903	3.47578
TCGA-E9-A1NA	LumB	Primary Tumor	Breast Mixed Ductal and Lobular Carcinoma	110	MDLC	Mixed Histology (please specify)	58	FEMALE		36.53	DiseaseFree	LIVING	36.53	Stage IIA	Post (prior bilateral ovariectomy OR >12 mo since LMP with no prior hysterectomy)	No	Positive	Positive	Positive	8.9295	2.73138
TCGA-E9-A1ND	Basal	Primary Tumor	Breast Invasive Ductal Carcinoma	420	IDC	Infiltrating Ductal Carcinoma	75	FEMALE		41.59	DiseaseFree	LIVING	41.59	Stage IIB	Post (prior bilateral ovariectomy OR >12 mo since LMP with no prior hysterectomy)	No	Negative	Negative	Positive	8.58199	3.24323
TCGA-E9-A1NE	LumA	Primary Tumor	Breast Mixed Ductal and Lobular Carcinoma	280	MDLC	Infiltrating Ductal Carcinoma	28	FEMALE		35.74	DiseaseFree	LIVING	35.74	Stage IIB	Pre (<6 months since LMP AND no prior bilateral ovariectomy AND not on estrogen replacement)	No	Positive	Positive	Negative	8.17254	3.82965
TCGA-E9-A1NF	LumB	Primary Tumor	Breast Mixed Ductal and Lobular Carcinoma	240	MDLC	Mixed Histology (please specify)	60	FEMALE		2.96	Recurred/Progressed	DECEASED	35.22	Stage IIA	Post (prior bilateral ovariectomy OR >12 mo since LMP with no prior hysterectomy)	No	Positive	Positive	Negative	9.44956	2.77284
TCGA-E9-A1NG	LumA	Primary Tumor	Breast Invasive Ductal Carcinoma	380	IDC	Infiltrating Ductal Carcinoma	62	FEMALE				DECEASED	25.82	Stage IIA	Post (prior bilateral ovariectomy OR >12 mo since LMP with no prior hysterectomy)	No	Positive	Positive	Negative	10.9127	3.11612
TCGA-E9-A1NI	LumB	Primary Tumor	Breast Mixed Ductal and Lobular Carcinoma	280	MDLC	Mixed Histology (please specify)	51	FEMALE		9.86	DiseaseFree	LIVING	9.86	Stage IIA	Post (prior bilateral ovariectomy OR >12 mo since LMP with no prior hysterectomy)	No	Positive	Positive	Negative	9.25639	4.04201
TCGA-E9-A1R0	LumA	Primary Tumor	Breast Invasive Ductal Carcinoma	400	IDC	Infiltrating Ductal Carcinoma	58	FEMALE		28.25	DiseaseFree	LIVING	28.25	Stage IIA	Post (prior bilateral ovariectomy OR >12 mo since LMP with no prior hysterectomy)	No				8.51236	3.32713
TCGA-E9-A1R2	LumA	Primary Tumor	Breast Invasive Ductal Carcinoma	160	IDC	Infiltrating Ductal Carcinoma	51	FEMALE		34.92	DiseaseFree	LIVING	34.92	Stage IIIC	Post (prior bilateral ovariectomy OR >12 mo since LMP with no prior hysterectomy)	No	Negative	Positive	Negative	8.69558	3.77287
TCGA-E9-A1R3	LumA	Primary Tumor	Breast Invasive Ductal Carcinoma	420	IDC	Infiltrating Ductal Carcinoma	70	FEMALE		2.56	DiseaseFree	LIVING	2.56	Stage IIIC	Post (prior bilateral ovariectomy OR >12 mo since LMP with no prior hysterectomy)	No				8.05346	3.18626
TCGA-E9-A1R4	LumB	Primary Tumor	Breast Invasive Ductal Carcinoma	430	IDC	Infiltrating Ductal Carcinoma	66	FEMALE		6.11	DiseaseFree	LIVING	6.11	Stage IA	Post (prior bilateral ovariectomy OR >12 mo since LMP with no prior hysterectomy)	No				9.56955	3.88378
TCGA-E9-A1R5	LumA	Primary Tumor	Breast Invasive Ductal Carcinoma	370	IDC	Infiltrating Ductal Carcinoma	63	FEMALE		3.02	DiseaseFree	LIVING	3.02	Stage IA	Post (prior bilateral ovariectomy OR >12 mo since LMP with no prior hysterectomy)	No				9.495	4.12567
TCGA-E9-A1R6	LumA	Primary Tumor	Breast Invasive Ductal Carcinoma	730	IDC	Infiltrating Ductal Carcinoma	63	FEMALE		11.14	DiseaseFree	LIVING	11.14	Stage IIA	Post (prior bilateral ovariectomy OR >12 mo since LMP with no prior hysterectomy)	No				9.50272	3.99488
TCGA-E9-A1R7	LumB	Primary Tumor	Breast Invasive Ductal Carcinoma	400	IDC	Infiltrating Ductal Carcinoma	64	FEMALE		48.19	DiseaseFree	LIVING	48.19	Stage IIA	Post (prior bilateral ovariectomy OR >12 mo since LMP with no prior hysterectomy)	No				8.85282	4.22797
TCGA-E9-A1RA		Primary Tumor	Breast Invasive Ductal Carcinoma	200	IDC	Infiltrating Ductal Carcinoma	48	FEMALE		44.97	DiseaseFree	LIVING	44.97	Stage IA	Pre (<6 months since LMP AND no prior bilateral ovariectomy AND not on estrogen replacement)	No				8.88987	3.13409
TCGA-E9-A1RC	LumA	Primary Tumor	Breast Mixed Ductal and Lobular Carcinoma	620	MDLC	Mixed Histology (please specify)	56	FEMALE		40.21	DiseaseFree	LIVING	40.21	Stage IIIC	Post (prior bilateral ovariectomy OR >12 mo since LMP with no prior hysterectomy)	No				10.3672	4.11208
TCGA-E9-A1RD	LumA	Primary Tumor	Breast Invasive Ductal Carcinoma	340	IDC	Infiltrating Ductal Carcinoma	67	FEMALE		1.12	DiseaseFree	LIVING	1.12	Stage IIA	Post (prior bilateral ovariectomy OR >12 mo since LMP with no prior hysterectomy)	No				7.55399	3.56026
TCGA-E9-A1RE	LumB	Primary Tumor	Breast Invasive Ductal Carcinoma	730	IDC	Infiltrating Ductal Carcinoma	74	FEMALE		46.62	DiseaseFree	LIVING	46.62	Stage IIIA	Post (prior bilateral ovariectomy OR >12 mo since LMP with no prior hysterectomy)	No				10.9511	4.60776
TCGA-E9-A1RF	LumA	Primary Tumor	Breast Invasive Ductal Carcinoma	330	IDC	Infiltrating Ductal Carcinoma	68	FEMALE		6.57	DiseaseFree	LIVING	6.57	Stage IIIA	Post (prior bilateral ovariectomy OR >12 mo since LMP with no prior hysterectomy)	No				10.6756	3.91192
TCGA-E9-A1RG		Primary Tumor	Breast Invasive Ductal Carcinoma	540	IDC	Infiltrating Ductal Carcinoma	62	FEMALE		21.25	DiseaseFree	LIVING	21.25	Stage IIIA	Post (prior bilateral ovariectomy OR >12 mo since LMP with no prior hysterectomy)	No				9.92928	3.45986
TCGA-E9-A1RH	Her2	Primary Tumor	Breast Invasive Ductal Carcinoma	410	IDC	Infiltrating Ductal Carcinoma	63	FEMALE		46.55	DiseaseFree	LIVING	46.55	Stage IIA	Post (prior bilateral ovariectomy OR >12 mo since LMP with no prior hysterectomy)	No				9.39234	3.1222
TCGA-E9-A1RI	LumA	Primary Tumor	Breast Mixed Ductal and Lobular Carcinoma	290	MDLC	Mixed Histology (please specify)	43	FEMALE		47.6	DiseaseFree	LIVING	47.6	Stage IIIA	Pre (<6 months since LMP AND no prior bilateral ovariectomy AND not on estrogen replacement)	No				8.77183	3.44486
TCGA-E9-A227	LumA	Primary Tumor	Breast Invasive Ductal Carcinoma	180	IDC	Infiltrating Ductal Carcinoma	42	FEMALE		32.03	DiseaseFree	LIVING	32.03	Stage IIB	Pre (<6 months since LMP AND no prior bilateral ovariectomy AND not on estrogen replacement)	No	Positive	Positive	Negative	9.05922	3.24576
TCGA-E9-A228	LumB	Primary Tumor	Breast Invasive Ductal Carcinoma	740	IDC	Infiltrating Ductal Carcinoma	58	FEMALE		42.21	DiseaseFree	LIVING	42.21	Stage IIB	Post (prior bilateral ovariectomy OR >12 mo since LMP with no prior hysterectomy)	No				8.71097	2.79997
TCGA-E9-A229	LumA	Primary Tumor	Breast Invasive Ductal Carcinoma	160	IDC	Infiltrating Ductal Carcinoma	37	FEMALE		37.71	DiseaseFree	LIVING	37.71	Stage IA	Pre (<6 months since LMP AND no prior bilateral ovariectomy AND not on estrogen replacement)	No				9.319	3.5864
TCGA-E9-A22A	LumB	Primary Tumor	Breast Invasive Ductal Carcinoma	340	IDC	Infiltrating Ductal Carcinoma	74	FEMALE		39.06	DiseaseFree	LIVING	39.06	Stage IIA	Post (prior bilateral ovariectomy OR >12 mo since LMP with no prior hysterectomy)	No	Negative	Positive	Negative	9.46445	3.8262
TCGA-E9-A22B	LumA	Primary Tumor	Breast Mixed Ductal and Lobular Carcinoma	250	MDLC	Mixed Histology (please specify)	71	FEMALE		38.34	DiseaseFree	LIVING	38.34	Stage IA	Post (prior bilateral ovariectomy OR >12 mo since LMP with no prior hysterectomy)	No	Negative	Positive	Negative	9.65576	3.85647
TCGA-E9-A22E	LumB	Primary Tumor	Breast Invasive Ductal Carcinoma	620	IDC	Infiltrating Ductal Carcinoma	56	FEMALE		41.69	DiseaseFree	LIVING	41.69	Stage IIIA	Post (prior bilateral ovariectomy OR >12 mo since LMP with no prior hysterectomy)	No	Positive	Positive	Positive	10.7829	2.91393
TCGA-E9-A22G	Basal	Primary Tumor	Breast Invasive Ductal Carcinoma	650	IDC	Infiltrating Ductal Carcinoma	47	FEMALE		40.7	DiseaseFree	LIVING	40.7	Stage IIA	Post (prior bilateral ovariectomy OR >12 mo since LMP with no prior hysterectomy)	No	Negative	Negative	Positive	9.23529	3.59848
TCGA-E9-A22H	LumB	Primary Tumor	Breast Invasive Ductal Carcinoma	500	IDC	Infiltrating Ductal Carcinoma	42	FEMALE		40.47	DiseaseFree	LIVING	40.47	Stage IIB	Pre (<6 months since LMP AND no prior bilateral ovariectomy AND not on estrogen replacement)	No	Positive	Positive	Positive	8.11522	4.32744
TCGA-E9-A243	Basal	Primary Tumor	Breast Invasive Ductal Carcinoma	270	IDC	Infiltrating Ductal Carcinoma	52	FEMALE		10.02	Recurred/Progressed	LIVING	20.11	Stage IIA	Peri (6-12 months since last menstrual period)	No				8.71621	5.46395
TCGA-E9-A244	Basal	Primary Tumor	Breast Invasive Ductal Carcinoma	310	IDC	Infiltrating Ductal Carcinoma	54	FEMALE		0.69	DiseaseFree	LIVING	0.69	Stage IIA	Post (prior bilateral ovariectomy OR >12 mo since LMP with no prior hysterectomy)	No				9.86277	3.5311
TCGA-E9-A245	LumA	Primary Tumor	Breast Invasive Ductal Carcinoma	490	IDC	Infiltrating Ductal Carcinoma	47	FEMALE				DECEASED		Stage IIB	Pre (<6 months since LMP AND no prior bilateral ovariectomy AND not on estrogen replacement)	No				7.71607	3.58355
TCGA-E9-A247	LumA	Primary Tumor	Breast Invasive Ductal Carcinoma	370	IDC	Infiltrating Ductal Carcinoma	59	FEMALE		38.96	DiseaseFree	LIVING	38.96	Stage IA	Post (prior bilateral ovariectomy OR >12 mo since LMP with no prior hysterectomy)	No				9.21694	4.14034
TCGA-E9-A248	Her2	Primary Tumor	Breast Invasive Ductal Carcinoma	540	IDC	Infiltrating Ductal Carcinoma	51	FEMALE		1.94	DiseaseFree	LIVING	1.94	Stage IIA	Peri (6-12 months since last menstrual period)	No				8.66616	4.00071
TCGA-E9-A249	LumB	Primary Tumor	Breast Invasive Ductal Carcinoma	470	IDC	Infiltrating Ductal Carcinoma	45	FEMALE		7.13	DiseaseFree	LIVING	7.13	Stage IIA	Pre (<6 months since LMP AND no prior bilateral ovariectomy AND not on estrogen replacement)	No				8.53016	3.94433
TCGA-E9-A24A	LumA	Primary Tumor	Breast Invasive Ductal Carcinoma	390	IDC	Infiltrating Ductal Carcinoma	69	FEMALE		24.54	DiseaseFree	LIVING	24.54	Stage IIA	Post (prior bilateral ovariectomy OR >12 mo since LMP with no prior hysterectomy)	No				9.10372	3.54063
TCGA-E9-A295	LumA	Primary Tumor	Breast Invasive Lobular Carcinoma	670	ILC	Infiltrating Lobular Carcinoma	71	FEMALE		12.32	DiseaseFree	LIVING	12.32	Stage IIA	Post (prior bilateral ovariectomy OR >12 mo since LMP with no prior hysterectomy)	No	Positive	Positive	Negative	9.4398	3.76714
TCGA-E9-A2JT	LumA	Primary Tumor	Breast Invasive Lobular Carcinoma	260	ILC	Infiltrating Lobular Carcinoma	63	FEMALE		9.46	DiseaseFree	LIVING	9.46	Stage IIA	Post (prior bilateral ovariectomy OR >12 mo since LMP with no prior hysterectomy)	No				9.25293	3.14663
TCGA-E9-A3QA	Basal	Primary Tumor	Breast Invasive Ductal Carcinoma	750	IDC	Medullary Carcinoma	33	FEMALE		30.16	DiseaseFree	LIVING	30.16	Stage IIA	Pre (<6 months since LMP AND no prior bilateral ovariectomy AND not on estrogen replacement)	No				9.47632	3.33722
TCGA-E9-A3X8	LumA	Primary Tumor	Breast Invasive Lobular Carcinoma	260	ILC	Infiltrating Lobular Carcinoma	48	FEMALE		30.42	DiseaseFree	LIVING	30.42	Stage IIB	Post (prior bilateral ovariectomy OR >12 mo since LMP with no prior hysterectomy)	No	Positive	Positive	Positive	9.89138	2.51808
TCGA-E9-A5FK		Primary Tumor	Breast Invasive Lobular Carcinoma	490	ILC	Infiltrating Lobular Carcinoma	60	FEMALE		26.68	DiseaseFree	LIVING	26.68	Stage IIIC	Post (prior bilateral ovariectomy OR >12 mo since LMP with no prior hysterectomy)	No	Positive	Positive	Negative	8.305	3.26714
TCGA-E9-A5FL		Primary Tumor	Metaplastic Breast Cancer	590	MBC	Metaplastic Carcinoma	65	FEMALE		0.79	DiseaseFree	LIVING	0.79	Stage IIB	Post (prior bilateral ovariectomy OR >12 mo since LMP with no prior hysterectomy)	No	Negative	Negative	Negative	9.56781	3.69026
TCGA-E9-A5UP	LumA	Primary Tumor	Breast Invasive Ductal Carcinoma	140	IDC	Other, specify	63	FEMALE		26.38	DiseaseFree	LIVING	26.38	Stage IIA	Post (prior bilateral ovariectomy OR >12 mo since LMP with no prior hysterectomy)	No				7.19501	3.57801
TCGA-E9-A6HE		Primary Tumor	Breast Invasive Lobular Carcinoma	580	ILC	Infiltrating Lobular Carcinoma	45	FEMALE		27.83	DiseaseFree	LIVING	27.83	Stage IIIC	Pre (<6 months since LMP AND no prior bilateral ovariectomy AND not on estrogen replacement)	No	Positive	Positive	Negative	8.61048	2.80268
TCGA-EW-A1IW	LumA	Primary Tumor	Breast Invasive Lobular Carcinoma	90	ILC	Infiltrating Lobular Carcinoma	80	FEMALE		12.19	DiseaseFree	LIVING	12.19	Stage IIB	Post (prior bilateral ovariectomy OR >12 mo since LMP with no prior hysterectomy)	No	Positive	Positive	Positive	8.55427	3.23106
TCGA-EW-A1IX	LumA	Primary Tumor	Breast Invasive Lobular Carcinoma	130	ILC	Other, specify	48	FEMALE		39.68	DiseaseFree	LIVING	39.68	Stage IIA	Peri (6-12 months since last menstrual period)	No	Positive	Positive	Negative	9.25052	3.22355
TCGA-EW-A1IY	LumB	Primary Tumor	Breast Invasive Ductal Carcinoma	50	IDC	Infiltrating Ductal Carcinoma	38	FEMALE		8.48	DiseaseFree	LIVING	8.48	Stage I	Pre (<6 months since LMP AND no prior bilateral ovariectomy AND not on estrogen replacement)	No	Positive	Positive	Negative	8.32464	3.87637
TCGA-EW-A1IZ		Primary Tumor	Breast Invasive Ductal Carcinoma	130	IDC	Infiltrating Ductal Carcinoma	53	FEMALE		18.2	DiseaseFree	LIVING	18.2	Stage IIIA	Post (prior bilateral ovariectomy OR >12 mo since LMP with no prior hysterectomy)	No	Positive	Positive	Negative	7.64308	3.82524
TCGA-EW-A1J1	LumA	Primary Tumor	Breast Invasive Ductal Carcinoma	170	IDC	Infiltrating Ductal Carcinoma	38	FEMALE		18.89	DiseaseFree	LIVING	18.89	Stage IIB	Pre (<6 months since LMP AND no prior bilateral ovariectomy AND not on estrogen replacement)	No	Positive	Positive	Negative	7.71016	3.9828
TCGA-EW-A1J2	LumA	Primary Tumor	Breast Invasive Lobular Carcinoma	110	ILC	Infiltrating Lobular Carcinoma	50	FEMALE		13.24	DiseaseFree	LIVING	13.24		Pre (<6 months since LMP AND no prior bilateral ovariectomy AND not on estrogen replacement)	No	Positive	Positive	Negative	9.76843	3.31084
TCGA-EW-A1J3	LumA	Primary Tumor	Breast Invasive Lobular Carcinoma	80	ILC	Infiltrating Lobular Carcinoma	61	FEMALE		16.56	DiseaseFree	LIVING	16.56	Stage IA	Post (prior bilateral ovariectomy OR >12 mo since LMP with no prior hysterectomy)	No	Positive	Positive	Positive	9.51918	3.7339
TCGA-EW-A1J5		Primary Tumor	Breast Invasive Lobular Carcinoma	180	ILC	Infiltrating Lobular Carcinoma	59	FEMALE		15.67	DiseaseFree	LIVING	15.67	Stage IIB	Post (prior bilateral ovariectomy OR >12 mo since LMP with no prior hysterectomy)	No	Positive	Positive	Negative	8.38622	4.00791
TCGA-EW-A1J6	LumB	Primary Tumor	Breast Invasive Ductal Carcinoma	80	IDC	Infiltrating Ductal Carcinoma	70	FEMALE		28.75	DiseaseFree	LIVING	28.75	Stage I	Post (prior bilateral ovariectomy OR >12 mo since LMP with no prior hysterectomy)	No	Positive	Positive	Negative	7.6956	4.06943
TCGA-EW-A1OV	Her2	Primary Tumor	Breast Invasive Ductal Carcinoma	130	IDC	Infiltrating Ductal Carcinoma	56	FEMALE		25.92	DiseaseFree	LIVING	25.92	Stage IIB	Post (prior bilateral ovariectomy OR >12 mo since LMP with no prior hysterectomy)	No	Negative	Negative	Negative	8.62639	3.18109
TCGA-EW-A1OW	Basal	Primary Tumor	Basal Cell Carcinoma	100	BCC	Infiltrating Ductal Carcinoma	58	FEMALE		22.8	DiseaseFree	LIVING	22.8	Stage IIA	Post (prior bilateral ovariectomy OR >12 mo since LMP with no prior hysterectomy)	No	Negative	Negative	Negative	9.06833	3.6342
TCGA-EW-A1OX	LumB	Primary Tumor	Breast Invasive Ductal Carcinoma	140	IDC	Mucinous Carcinoma	43	FEMALE		29.93	DiseaseFree	LIVING	29.93	Stage IIA	Pre (<6 months since LMP AND no prior bilateral ovariectomy AND not on estrogen replacement)	No	Positive	Positive	Negative	6.88962	4.54432
TCGA-EW-A1OY	LumB	Primary Tumor	Breast Invasive Ductal Carcinoma	100	IDC	Infiltrating Ductal Carcinoma	63	FEMALE		29.83	DiseaseFree	LIVING	29.83	Stage IIA	Post (prior bilateral ovariectomy OR >12 mo since LMP with no prior hysterectomy)	No	Positive	Positive	Negative	9.30554	4.12181
TCGA-EW-A1OZ	LumB	Primary Tumor	Breast Invasive Ductal Carcinoma	210	IDC	Infiltrating Ductal Carcinoma	56	FEMALE		40.37	DiseaseFree	LIVING	40.37	Stage IIA	Post (prior bilateral ovariectomy OR >12 mo since LMP with no prior hysterectomy)	No	Negative	Positive	Positive	9.07148	3.60235
TCGA-EW-A1P0	LumB	Primary Tumor	Breast Invasive Ductal Carcinoma	190	IDC	Other, specify	55	FEMALE		35.94	Recurred/Progressed	LIVING	41.1	Stage IIB	Post (prior bilateral ovariectomy OR >12 mo since LMP with no prior hysterectomy)	No	Negative	Positive	Negative	8.28346	3.86544
TCGA-EW-A1P1		Primary Tumor	Breast Invasive Ductal Carcinoma	200	IDC	Infiltrating Ductal Carcinoma	68	FEMALE	Lung	33.31	Recurred/Progressed	LIVING	39.75	Stage IIIC	Post (prior bilateral ovariectomy OR >12 mo since LMP with no prior hysterectomy)	No	Negative	Negative	Negative	9.03536	2.99515
TCGA-EW-A1P5	LumA	Primary Tumor	Breast Invasive Ductal Carcinoma	110	IDC	Infiltrating Ductal Carcinoma	77	FEMALE		23.09	DiseaseFree	LIVING	23.09	Stage IIB	Post (prior bilateral ovariectomy OR >12 mo since LMP with no prior hysterectomy)	No	Positive	Positive	Negative	8.02963	3.18015
TCGA-EW-A1P6	LumA	Primary Tumor	Breast Invasive Ductal Carcinoma	50	IDC	Infiltrating Ductal Carcinoma	64	FEMALE		18.46	DiseaseFree	LIVING	18.46	Stage IIB	Post (prior bilateral ovariectomy OR >12 mo since LMP with no prior hysterectomy)	No	Positive	Positive	Negative	11.2832	4.06467
TCGA-EW-A1P7	Normal	Primary Tumor	Breast Invasive Ductal Carcinoma	210	IDC	Infiltrating Ductal Carcinoma	59	FEMALE		23.95	Recurred/Progressed	LIVING	30.06	Stage IIA	Post (prior bilateral ovariectomy OR >12 mo since LMP with no prior hysterectomy)	No	Negative	Negative	Negative	9.74225	3.57798
TCGA-EW-A1P8	Basal	Primary Tumor	Breast Invasive Ductal Carcinoma	160	IDC	Infiltrating Ductal Carcinoma	58	FEMALE	Lung|Bone|Liver|Other, specify	6.8	Recurred/Progressed	DECEASED	7.85	Stage IIIC	Post (prior bilateral ovariectomy OR >12 mo since LMP with no prior hysterectomy)	No	Negative	Negative	Negative	10.4615	4.11134
TCGA-EW-A1PB	Basal	Primary Tumor	Breast Invasive Ductal Carcinoma	320	IDC	Infiltrating Ductal Carcinoma	70	FEMALE		19.97	DiseaseFree	LIVING	19.97	Stage IIIA	Post (prior bilateral ovariectomy OR >12 mo since LMP with no prior hysterectomy)	No	Negative	Negative	Negative	8.54021	3.89995
TCGA-EW-A1PC	LumB	Primary Tumor	Breast Invasive Ductal Carcinoma	150	IDC	Infiltrating Ductal Carcinoma	66	FEMALE		6.14	DiseaseFree	LIVING	6.14	Stage IIB	Post (prior bilateral ovariectomy OR >12 mo since LMP with no prior hysterectomy)	No	Positive	Positive	Negative	11.2927	3.96755
TCGA-EW-A1PD	LumA	Primary Tumor	Breast Invasive Ductal Carcinoma	120	IDC	Infiltrating Ductal Carcinoma	61	MALE		13.93	DiseaseFree	LIVING	13.93	Stage IIA		No	Positive	Positive	Positive	8.63875	3.18361
TCGA-EW-A1PE	LumA	Primary Tumor	Invasive Breast Carcinoma	150	BRCA	Infiltrating Ductal Carcinoma	56	FEMALE		10.51	DiseaseFree	LIVING	10.51	Stage IIA	Post (prior bilateral ovariectomy OR >12 mo since LMP with no prior hysterectomy)	No	Positive	Positive	Negative	7.96939	3.68111
TCGA-EW-A1PF	LumA	Primary Tumor	Breast Invasive Ductal Carcinoma	60	IDC	Infiltrating Ductal Carcinoma	50	FEMALE		14.42	DiseaseFree	LIVING	14.42	Stage IA	Post (prior bilateral ovariectomy OR >12 mo since LMP with no prior hysterectomy)	No	Positive	Positive	Negative	8.91818	2.87793
TCGA-EW-A1PG	Normal	Primary Tumor	Breast Invasive Lobular Carcinoma	210	ILC	Infiltrating Lobular Carcinoma	53	FEMALE		34.53	DiseaseFree	LIVING	34.53	Stage IIB	Post (prior bilateral ovariectomy OR >12 mo since LMP with no prior hysterectomy)	No	Positive	Positive	Negative	9.29045	3.25481
TCGA-EW-A1PH	Basal	Primary Tumor	Breast Invasive Ductal Carcinoma	70	IDC	Infiltrating Ductal Carcinoma	52	FEMALE		19.94	DiseaseFree	LIVING	19.94	Stage IIA	Post (prior bilateral ovariectomy OR >12 mo since LMP with no prior hysterectomy)	No	Negative	Negative	Negative	8.56931	3.39945
TCGA-EW-A2FR	Her2	Primary Tumor	Breast Invasive Ductal Carcinoma	100	IDC	Infiltrating Ductal Carcinoma	59	FEMALE		54.96	DiseaseFree	LIVING	54.96	Stage IIIC	Post (prior bilateral ovariectomy OR >12 mo since LMP with no prior hysterectomy)	No	Negative	Negative	Positive	10.5077	2.84297
TCGA-EW-A2FS	LumA	Primary Tumor	Breast Invasive Ductal Carcinoma	110	IDC	Infiltrating Ductal Carcinoma	41	FEMALE		52.69	DiseaseFree	LIVING	52.69	Stage IIB	Pre (<6 months since LMP AND no prior bilateral ovariectomy AND not on estrogen replacement)	No	Negative	Positive	Negative	8.37687	3.88189
TCGA-EW-A2FV	LumA	Primary Tumor	Invasive Breast Carcinoma	80	BRCA	Other, specify	39	FEMALE		25.89	DiseaseFree	LIVING	25.89	Stage IIIC	Pre (<6 months since LMP AND no prior bilateral ovariectomy AND not on estrogen replacement)	No	Positive	Positive	Negative	8.94662	3.8119
TCGA-EW-A3E8	LumA	Primary Tumor	Breast Invasive Lobular Carcinoma	50	ILC	Infiltrating Lobular Carcinoma	60	FEMALE		34	DiseaseFree	LIVING	34	Stage IIB		No	Negative	Positive	Negative	8.62336	3.03426
TCGA-EW-A423	LumA	Primary Tumor	Breast Invasive Lobular Carcinoma	80	ILC	Infiltrating Lobular Carcinoma	75	FEMALE		17.51	DiseaseFree	LIVING	17.51	Stage IIA	Post (prior bilateral ovariectomy OR >12 mo since LMP with no prior hysterectomy)	No	Positive	Positive	Negative	7.1635	3.47445
TCGA-EW-A424	LumA	Primary Tumor	Breast Invasive Lobular Carcinoma	140	ILC	Infiltrating Lobular Carcinoma	51	FEMALE		23.49	DiseaseFree	LIVING	23.49	Stage IIIA		No	Positive	Positive	Positive	7.97584	3.36478
TCGA-EW-A6S9		Primary Tumor	Breast Invasive Ductal Carcinoma	190	IDC	Infiltrating Ductal Carcinoma	34	FEMALE		15.21	DiseaseFree	LIVING	15.21	Stage IIA		No	Positive	Positive	Positive	8.6488	3.22533
TCGA-EW-A6SA		Primary Tumor	Breast Invasive Ductal Carcinoma	80	IDC	Infiltrating Ductal Carcinoma	59	MALE		16.75	DiseaseFree	LIVING	16.75	Stage II		No	Negative	Positive	Negative	8.09709	3.96967
TCGA-EW-A6SC		Primary Tumor	Breast Invasive Lobular Carcinoma	160	ILC	Infiltrating Lobular Carcinoma	60	FEMALE		31.27	DiseaseFree	LIVING	31.27	Stage IIA		No	Positive	Positive	Negative	9.08601	3.45705
TCGA-EW-A6SD		Primary Tumor	Breast Invasive Ductal Carcinoma	210	IDC	Infiltrating Ductal Carcinoma	32	FEMALE		33.18	DiseaseFree	LIVING	33.18	Stage IIB		No	Negative	Negative	Positive	8.27095	3.67939
TCGA-GI-A2C9	Basal	Primary Tumor	Breast Invasive Ductal Carcinoma	120	IDC	Infiltrating Ductal Carcinoma	58	FEMALE		109.79	DiseaseFree	LIVING	109.79	Stage IIB	Post (prior bilateral ovariectomy OR >12 mo since LMP with no prior hysterectomy)	No	Negative	Negative	Negative	10.7531	3.77439
TCGA-GM-A2D9	LumA	Primary Tumor	Breast Invasive Ductal Carcinoma	130	IDC	Infiltrating Ductal Carcinoma	69	FEMALE	Bone	44.38	Recurred/Progressed	DECEASED	59.53	Stage I	Post (prior bilateral ovariectomy OR >12 mo since LMP with no prior hysterectomy)	No	Positive	Positive		9.37495	2.96297
TCGA-GM-A2DB	Her2	Primary Tumor	Breast Invasive Ductal Carcinoma	190	IDC	Infiltrating Ductal Carcinoma	62	FEMALE		79.04	DiseaseFree	LIVING	79.04	Stage IIA	Post (prior bilateral ovariectomy OR >12 mo since LMP with no prior hysterectomy)	No	Negative	Negative	Negative	10.1849	3.63529
TCGA-GM-A2DC	LumA	Primary Tumor	Breast Invasive Ductal Carcinoma	110	IDC	Infiltrating Ductal Carcinoma	57	FEMALE		83.28	DiseaseFree	LIVING	83.28	Stage IIA	Post (prior bilateral ovariectomy OR >12 mo since LMP with no prior hysterectomy)	No	Positive	Positive		9.59679	3.88636
TCGA-GM-A2DF	Basal	Primary Tumor	Breast Invasive Ductal Carcinoma	100	IDC	Infiltrating Ductal Carcinoma	53	FEMALE		70.8	DiseaseFree	LIVING	70.8	Stage IIA	Post (prior bilateral ovariectomy OR >12 mo since LMP with no prior hysterectomy)	No	Negative	Negative	Negative	9.6318	3.79081
TCGA-GM-A2DH	Her2	Primary Tumor	Breast Invasive Ductal Carcinoma	110	IDC	Infiltrating Ductal Carcinoma	58	FEMALE		72.04	DiseaseFree	LIVING	72.04	Stage I	Post (prior bilateral ovariectomy OR >12 mo since LMP with no prior hysterectomy)	No	Negative	Negative	Negative	9.47264	3.87272
TCGA-GM-A2DI	LumA	Primary Tumor	Breast Invasive Ductal Carcinoma	150	IDC	Infiltrating Ductal Carcinoma	52	FEMALE		85.09	DiseaseFree	LIVING	85.09	Stage I	Pre (<6 months since LMP AND no prior bilateral ovariectomy AND not on estrogen replacement)	No	Negative	Negative		9.40105	2.53456
TCGA-GM-A2DK	LumA	Primary Tumor	Breast Invasive Ductal Carcinoma	120	IDC	Infiltrating Ductal Carcinoma	58	FEMALE		86.89	DiseaseFree	LIVING	86.89	Stage I	Post (prior bilateral ovariectomy OR >12 mo since LMP with no prior hysterectomy)	No	Negative	Positive	Negative	9.88084	2.95179
TCGA-GM-A2DL	LumA	Primary Tumor	Breast Invasive Ductal Carcinoma	130	IDC	Infiltrating Ductal Carcinoma	50	FEMALE		115.6	DiseaseFree	LIVING	115.6	Stage I	Peri (6-12 months since last menstrual period)	No	Positive	Positive	Negative	10.7025	4.263
TCGA-GM-A2DM	LumA	Primary Tumor	Breast Invasive Ductal Carcinoma	120	IDC	Infiltrating Ductal Carcinoma	57	FEMALE		105.98	DiseaseFree	LIVING	105.98	Stage IIA	Post (prior bilateral ovariectomy OR >12 mo since LMP with no prior hysterectomy)	No	Positive	Positive	Negative	8.56556	3.87443
TCGA-GM-A2DN	LumA	Primary Tumor	Breast Invasive Ductal Carcinoma	210	IDC	Infiltrating Ductal Carcinoma	58	FEMALE		101.54	DiseaseFree	LIVING	101.54	Stage IIA	Post (prior bilateral ovariectomy OR >12 mo since LMP with no prior hysterectomy)	No	Positive	Positive	Negative	10.6937	3.47724
TCGA-GM-A2DO	LumB	Primary Tumor	Breast Invasive Lobular Carcinoma	110	ILC	Infiltrating Lobular Carcinoma	54	FEMALE		85.28	DiseaseFree	LIVING	85.28	Stage I	Post (prior bilateral ovariectomy OR >12 mo since LMP with no prior hysterectomy)	No	Positive	Positive	Negative	10.1666	3.32562
TCGA-GM-A3NW	LumA	Primary Tumor	Breast Invasive Lobular Carcinoma	150	ILC	Infiltrating Lobular Carcinoma	63	FEMALE		110.41	DiseaseFree	LIVING	110.41	Stage IIA	Post (prior bilateral ovariectomy OR >12 mo since LMP with no prior hysterectomy)	No	Positive	Negative	Negative	8.89562	3.58912
TCGA-GM-A3XG	LumA	Primary Tumor	Breast Invasive Lobular Carcinoma	270	ILC	Infiltrating Lobular Carcinoma	46	FEMALE		43.69	DiseaseFree	LIVING	43.69	Stage IIIA	Pre (<6 months since LMP AND no prior bilateral ovariectomy AND not on estrogen replacement)	No	Positive	Positive	Negative	9.22876	3.26583
TCGA-GM-A3XL	Basal	Primary Tumor	Breast Invasive Ductal Carcinoma	120	IDC	Infiltrating Ductal Carcinoma	49	FEMALE		69.25	DiseaseFree	LIVING	69.25	Stage IIA	Post (prior bilateral ovariectomy OR >12 mo since LMP with no prior hysterectomy)	No	Negative	Negative		10.1122	3.78446
TCGA-GM-A4E0	LumA	Primary Tumor	Breast Invasive Lobular Carcinoma	210	ILC	Infiltrating Lobular Carcinoma	67	FEMALE		71.98	DiseaseFree	LIVING	71.98	Stage IIIC	Post (prior bilateral ovariectomy OR >12 mo since LMP with no prior hysterectomy)	No	Positive	Positive		9.33704	2.73846
TCGA-GM-A5PV		Primary Tumor	Breast Invasive Lobular Carcinoma	190	ILC	Infiltrating Lobular Carcinoma	63	FEMALE		13.53	DiseaseFree	LIVING	13.53	Stage IIB	Post (prior bilateral ovariectomy OR >12 mo since LMP with no prior hysterectomy)	No	Positive	Positive		9.09999	3.51618
TCGA-GM-A5PX		Primary Tumor	Breast Invasive Lobular Carcinoma	110	ILC	Infiltrating Lobular Carcinoma	65	FEMALE		18.1	DiseaseFree	LIVING	18.1	Stage IIB	Post (prior bilateral ovariectomy OR >12 mo since LMP with no prior hysterectomy)	No	Positive	Positive	Negative	9.3543	3.38924
TCGA-HN-A2NL	Basal	Primary Tumor	Breast Invasive Lobular Carcinoma	170	ILC	Infiltrating Lobular Carcinoma	56	FEMALE		2.6	DiseaseFree	LIVING	2.6	Stage IIA	Post (prior bilateral ovariectomy OR >12 mo since LMP with no prior hysterectomy)	No	Negative	Negative	Negative	13.0515	4.14819
TCGA-HN-A2OB	LumA	Primary Tumor	Breast Invasive Lobular Carcinoma	320	ILC	Infiltrating Lobular Carcinoma	45	FEMALE		54.96	Recurred/Progressed	DECEASED	62.42	Stage IIB	Pre (<6 months since LMP AND no prior bilateral ovariectomy AND not on estrogen replacement)	No	Positive	Positive	Negative	8.00737	3.13663
TCGA-JL-A3YW	Her2	Primary Tumor	Breast Invasive Lobular Carcinoma	400	ILC	Infiltrating Lobular Carcinoma	49	FEMALE		11.83	DiseaseFree	LIVING	11.83	Stage IIB	Post (prior bilateral ovariectomy OR >12 mo since LMP with no prior hysterectomy)	No	Positive	Positive	Negative	10.652	3.16067
TCGA-JL-A3YX	LumA	Primary Tumor	Breast Invasive Lobular Carcinoma	900	ILC	Infiltrating Lobular Carcinoma	46	FEMALE		11.56	DiseaseFree	LIVING	11.56	Stage IIA	Post (prior bilateral ovariectomy OR >12 mo since LMP with no prior hysterectomy)	No	Positive	Positive	Positive	9.76228	3.73212
TCGA-LD-A66U		Primary Tumor	Breast Invasive Lobular Carcinoma	160	ILC	Infiltrating Lobular Carcinoma	44	FEMALE		21.22	DiseaseFree	LIVING	21.22	Stage IIB		No	Positive	Positive	Negative	8.48657	2.85023
TCGA-LD-A7W6		Primary Tumor	Breast Invasive Lobular Carcinoma	630	ILC	Other, specify	54	FEMALE		13.27	DiseaseFree	LIVING	13.27	Stage IIB	Post (prior bilateral ovariectomy OR >12 mo since LMP with no prior hysterectomy)	No	Positive	Positive	Negative	8.8632	3.54395
TCGA-LD-A9QF		Primary Tumor	Breast Invasive Ductal Carcinoma	190	IDC	Infiltrating Ductal Carcinoma	73	FEMALE		10.61	DiseaseFree	LIVING	10.61	Stage IA	Post (prior bilateral ovariectomy OR >12 mo since LMP with no prior hysterectomy)	No	Negative	Negative	Positive	9.53765	2.64021
TCGA-LL-A441	Normal	Primary Tumor	Breast Invasive Ductal Carcinoma	300	IDC	Infiltrating Ductal Carcinoma	62	FEMALE		32.72	DiseaseFree	LIVING	32.72	Stage IA	Post (prior bilateral ovariectomy OR >12 mo since LMP with no prior hysterectomy)	No	Negative	Negative	Negative	9.60946	2.91883
TCGA-LL-A442	LumA	Primary Tumor	Breast Invasive Ductal Carcinoma	140	IDC	Infiltrating Ductal Carcinoma	56	FEMALE		29.2	DiseaseFree	LIVING	29.2	Stage IIA	Post (prior bilateral ovariectomy OR >12 mo since LMP with no prior hysterectomy)	Yes	Positive	Positive	Negative	8.5162	4.84266
TCGA-LL-A50Y	LumA	Primary Tumor	Breast Invasive Lobular Carcinoma	130	ILC	Infiltrating Lobular Carcinoma	84	FEMALE		25.03	DiseaseFree	LIVING	25.03	Stage IIA	Post (prior bilateral ovariectomy OR >12 mo since LMP with no prior hysterectomy)	Yes	Positive	Positive	Negative	7.79722	2.88694
TCGA-LL-A5YL	LumA	Primary Tumor	Breast Invasive Lobular Carcinoma	570	ILC	Infiltrating Lobular Carcinoma	64	FEMALE		17.05	DiseaseFree	LIVING	17.05	Stage IIB	Post (prior bilateral ovariectomy OR >12 mo since LMP with no prior hysterectomy)	No	Negative	Positive	Positive	9.07704	3.14436
TCGA-LL-A5YM	LumB	Primary Tumor	Paget Disease of the Nipple	280	PD	Infiltrating Ductal Carcinoma	88	FEMALE		8.48	Recurred/Progressed	LIVING	15.31	Stage IIIB	Post (prior bilateral ovariectomy OR >12 mo since LMP with no prior hysterectomy)	No	Positive	Positive	Positive	8.4801	2.31297
TCGA-LL-A5YO	Her2	Primary Tumor	Breast Invasive Ductal Carcinoma	260	IDC	Infiltrating Ductal Carcinoma	50	FEMALE		14.45	DiseaseFree	LIVING	14.45	Stage IA	Pre (<6 months since LMP AND no prior bilateral ovariectomy AND not on estrogen replacement)	No	Negative	Negative	Negative	8.4619	3.1546
TCGA-LL-A5YP	Basal	Primary Tumor	Breast Invasive Ductal Carcinoma	490	IDC	Infiltrating Ductal Carcinoma	49	FEMALE		14.78	DiseaseFree	LIVING	14.78	Stage IIB	Post (prior bilateral ovariectomy OR >12 mo since LMP with no prior hysterectomy)	Yes	Negative	Positive	Negative	9.65659	4.29541
TCGA-LL-A6FQ		Primary Tumor	Breast Invasive Ductal Carcinoma	250	IDC	Infiltrating Ductal Carcinoma	77	FEMALE		2.63	DiseaseFree	LIVING	2.63	Stage IIIA	Post (prior bilateral ovariectomy OR >12 mo since LMP with no prior hysterectomy)	No	Positive	Positive	Negative	7.31136	3.59737
TCGA-LL-A6FR		Primary Tumor	Breast Invasive Ductal Carcinoma	250	IDC	Infiltrating Ductal Carcinoma	50	FEMALE		16.06	DiseaseFree	LIVING	16.06	Stage IIA	Post (prior bilateral ovariectomy OR >12 mo since LMP with no prior hysterectomy)	No	Positive	Negative	Positive	10.4286	2.47525
TCGA-LL-A73Y		Primary Tumor	Breast Invasive Ductal Carcinoma	60	IDC	Infiltrating Ductal Carcinoma	67	FEMALE		15.67	DiseaseFree	LIVING	15.67	Stage IA	Post (prior bilateral ovariectomy OR >12 mo since LMP with no prior hysterectomy)	No	Negative	Negative	Positive	11.1586	3.66505
TCGA-LL-A73Z		Primary Tumor	Breast Invasive Ductal Carcinoma	240	IDC	Infiltrating Ductal Carcinoma	55	FEMALE	Other, specify	6.31	Recurred/Progressed	DECEASED	7.46	Stage IV	Post (prior bilateral ovariectomy OR >12 mo since LMP with no prior hysterectomy)	No	Positive	Positive	Negative	9.96671	3.50908
TCGA-LL-A740		Primary Tumor	Breast Invasive Ductal Carcinoma	410	IDC	Infiltrating Ductal Carcinoma	61	FEMALE		14.49	DiseaseFree	LIVING	14.49	Stage IA	Post (prior bilateral ovariectomy OR >12 mo since LMP with no prior hysterectomy)	No	Negative	Negative	Negative	9.19799	3.11005
TCGA-LL-A7T0		Primary Tumor	Breast Invasive Ductal Carcinoma	380	IDC	Infiltrating Ductal Carcinoma	70	FEMALE		12.35	DiseaseFree	LIVING	12.35	Stage IIB	Post (prior bilateral ovariectomy OR >12 mo since LMP with no prior hysterectomy)	No	Positive	Positive	Positive	10.0232	2.54479
TCGA-LL-A8F5		Primary Tumor	Breast Invasive Ductal Carcinoma	230	IDC	Infiltrating Ductal Carcinoma	61	FEMALE		19.58	DiseaseFree	LIVING	19.58	Stage IIA	Post (prior bilateral ovariectomy OR >12 mo since LMP with no prior hysterectomy)	No	Negative	Positive	Negative	9.26465	2.34874
TCGA-LQ-A4E4	LumA	Primary Tumor	Breast Invasive Lobular Carcinoma	200	ILC	Infiltrating Lobular Carcinoma	73	FEMALE		22.37	Recurred/Progressed	LIVING	27.89	Stage IIIA	Post (prior bilateral ovariectomy OR >12 mo since LMP with no prior hysterectomy)	No	Positive	Positive		8.75821	2.60715
TCGA-MS-A51U	LumA	Primary Tumor	Breast Invasive Lobular Carcinoma	190	ILC	Infiltrating Lobular Carcinoma	44	FEMALE		22.37	DiseaseFree	LIVING	22.37	Stage IIB		No	Positive	Positive	Negative	9.0887	3.3094
TCGA-OK-A5Q2		Primary Tumor	Breast Invasive Lobular Carcinoma	20	ILC	Infiltrating Lobular Carcinoma	59	FEMALE		2.1	DiseaseFree	LIVING	2.1	Stage II		No	Positive	Positive	Negative	9.51317	3.29752
TCGA-OL-A5D6		Primary Tumor	Breast Invasive Ductal Carcinoma	200	IDC	Infiltrating Ductal Carcinoma	71	FEMALE				DECEASED	36.27	Stage IIA	Post (prior bilateral ovariectomy OR >12 mo since LMP with no prior hysterectomy)	No	Negative	Negative		8.74317	2.46433
TCGA-OL-A5D7		Primary Tumor	Breast Invasive Ductal Carcinoma	370	IDC	Infiltrating Ductal Carcinoma	70	FEMALE		58.48	DiseaseFree	LIVING	58.48	Stage IIA	Post (prior bilateral ovariectomy OR >12 mo since LMP with no prior hysterectomy)	No	Negative	Negative		6.76077	3.89736
TCGA-OL-A5D8		Primary Tumor	Breast Invasive Ductal Carcinoma	370	IDC	Infiltrating Ductal Carcinoma	40	FEMALE		31.96	DiseaseFree	LIVING	31.96	Stage IIB	Pre (<6 months since LMP AND no prior bilateral ovariectomy AND not on estrogen replacement)	No	Positive	Positive		7.72289	3.58506
TCGA-OL-A5DA		Primary Tumor	Breast Invasive Lobular Carcinoma	240	ILC	Infiltrating Lobular Carcinoma	61	FEMALE		58.57	DiseaseFree	LIVING	58.57	Stage IIA	Post (prior bilateral ovariectomy OR >12 mo since LMP with no prior hysterectomy)	No	Positive	Positive		9.07687	3.18192
TCGA-OL-A5RU		Primary Tumor	Breast Invasive Ductal Carcinoma	430	IDC	Infiltrating Ductal Carcinoma	63	FEMALE		40.05	DiseaseFree	LIVING	40.05	Stage IIA	Post (prior bilateral ovariectomy OR >12 mo since LMP with no prior hysterectomy)	No	Positive	Positive		8.48306	3.58579
TCGA-OL-A5RV		Primary Tumor	Breast Invasive Ductal Carcinoma	370	IDC	Infiltrating Ductal Carcinoma	43	FEMALE		34.89	DiseaseFree	LIVING	34.89	Stage IIIC	Pre (<6 months since LMP AND no prior bilateral ovariectomy AND not on estrogen replacement)	No	Positive	Positive		8.87073	3.412
TCGA-OL-A5RW		Primary Tumor	Breast Invasive Ductal Carcinoma	240	IDC	Infiltrating Ductal Carcinoma	40	FEMALE		36.33	DiseaseFree	LIVING	36.33	Stage IIA	Pre (<6 months since LMP AND no prior bilateral ovariectomy AND not on estrogen replacement)	No	Negative	Negative		9.52072	3.27028
TCGA-OL-A5RX		Primary Tumor	Breast Invasive Ductal Carcinoma	260	IDC	Infiltrating Ductal Carcinoma	51	FEMALE		28.84	DiseaseFree	LIVING	28.84	Stage IA	Pre (<6 months since LMP AND no prior bilateral ovariectomy AND not on estrogen replacement)	No	Positive	Positive		8.77747	3.42642
TCGA-OL-A5RY		Primary Tumor	Breast Invasive Ductal Carcinoma	300	IDC	Infiltrating Ductal Carcinoma	52	FEMALE		24.7	DiseaseFree	LIVING	24.7	Stage IIA	Post (prior bilateral ovariectomy OR >12 mo since LMP with no prior hysterectomy)	No	Negative	Positive		8.69825	3.10931
TCGA-OL-A5RZ		Primary Tumor	Breast Invasive Ductal Carcinoma	490	IDC	Infiltrating Ductal Carcinoma	57	FEMALE		22.31	DiseaseFree	LIVING	22.31	Stage IA	Post (prior bilateral ovariectomy OR >12 mo since LMP with no prior hysterectomy)	No	Negative	Positive		7.55601	3.6174
TCGA-OL-A5S0		Primary Tumor	Breast Invasive Ductal Carcinoma	530	IDC	Infiltrating Ductal Carcinoma	66	FEMALE		20.37	DiseaseFree	LIVING	20.37	Stage IIB	Post (prior bilateral ovariectomy OR >12 mo since LMP with no prior hysterectomy)	No	Negative	Positive		10.0167	3.18692
TCGA-OL-A66H	LumA	Primary Tumor	Breast Invasive Mixed Mucinous Carcinoma	80	IMMC	Mucinous Carcinoma		FEMALE			DiseaseFree	LIVING		Stage IB	Post (prior bilateral ovariectomy OR >12 mo since LMP with no prior hysterectomy)	No	Positive	Positive		8.3261	3.63052
TCGA-OL-A66I	Basal	Primary Tumor	Breast Invasive Ductal Carcinoma	240	IDC	Infiltrating Ductal Carcinoma	36	FEMALE		23.46	DiseaseFree	LIVING	23.46	Stage IIA		No	Negative	Negative		9.77781	3.32306
TCGA-OL-A66L		Primary Tumor	Breast Invasive Ductal Carcinoma	170	IDC	Infiltrating Ductal Carcinoma	71	FEMALE		42.74	DiseaseFree	LIVING	42.74	Stage IA	Post (prior bilateral ovariectomy OR >12 mo since LMP with no prior hysterectomy)	No	Positive	Positive		9.14062	2.89486
TCGA-OL-A66N		Primary Tumor	Breast Invasive Lobular Carcinoma	310	ILC	Infiltrating Lobular Carcinoma	59	FEMALE		26.02	DiseaseFree	LIVING	26.02	Stage IIIC	Post (prior bilateral ovariectomy OR >12 mo since LMP with no prior hysterectomy)	No	Negative	Positive		8.43015	2.86392
TCGA-OL-A66O		Primary Tumor	Breast Invasive Ductal Carcinoma	260	IDC	Infiltrating Ductal Carcinoma	39	FEMALE		17.35	DiseaseFree	LIVING	17.35	Stage IIB	Pre (<6 months since LMP AND no prior bilateral ovariectomy AND not on estrogen replacement)	No	Positive	Positive		7.60713	3.45239
TCGA-OL-A6VO		Primary Tumor	Breast Invasive Ductal Carcinoma	120	IDC	Infiltrating Ductal Carcinoma	43	FEMALE		28.19	DiseaseFree	LIVING	28.19	Stage IA		No	Negative	Negative	Negative	9.08453	4.27044
TCGA-OL-A6VQ		Primary Tumor	Breast Invasive Lobular Carcinoma	110	ILC	Infiltrating Lobular Carcinoma	49	FEMALE		19.71	DiseaseFree	LIVING	19.71	Stage IIA	Pre (<6 months since LMP AND no prior bilateral ovariectomy AND not on estrogen replacement)	No	Positive	Positive		9.20581	3.50066
TCGA-OL-A97C		Primary Tumor	Malignant Phyllodes Tumor of the Breast	410	MPT	Other, specify	67	FEMALE		9.03	Recurred/Progressed	LIVING	8.9	Stage IIB	Post (prior bilateral ovariectomy OR >12 mo since LMP with no prior hysterectomy)	No	Negative	Negative		8.81752	3.34477
TCGA-PE-A5DC		Primary Tumor	Breast Invasive Lobular Carcinoma	350	ILC	Infiltrating Lobular Carcinoma	72	FEMALE				DECEASED	46.98	Stage IIIA	Post (prior bilateral ovariectomy OR >12 mo since LMP with no prior hysterectomy)	No	Positive	Positive	Positive	9.0363	3.2756
TCGA-PE-A5DD		Primary Tumor	Breast Invasive Lobular Carcinoma	270	ILC	Infiltrating Lobular Carcinoma	64	FEMALE		64.16	DiseaseFree	LIVING	64.16	Stage IIA	Post (prior bilateral ovariectomy OR >12 mo since LMP with no prior hysterectomy)	No	Negative	Positive	Positive	8.33892	2.7056
TCGA-PE-A5DE		Primary Tumor	Breast Invasive Lobular Carcinoma	190	ILC	Infiltrating Lobular Carcinoma	41	FEMALE		86.89	DiseaseFree	LIVING	86.89	Stage IIA	Pre (<6 months since LMP AND no prior bilateral ovariectomy AND not on estrogen replacement)	No	Positive	Positive	Negative	8.22183	3.21821
TCGA-PL-A8LV		Primary Tumor	Breast Invasive Ductal Carcinoma	840	IDC	Medullary Carcinoma	54	FEMALE		-0.23	DiseaseFree	LIVING	-0.23	Stage IIIB		No				9.99224	2.2816
TCGA-PL-A8LX		Primary Tumor	Breast Invasive Ductal Carcinoma	540	IDC	Infiltrating Ductal Carcinoma	35	FEMALE	Bone|Liver	0.16	DiseaseFree	LIVING	0.16	Stage IV	Pre (<6 months since LMP AND no prior bilateral ovariectomy AND not on estrogen replacement)	No				8.09351	3.41767
TCGA-PL-A8LY		Primary Tumor	Breast Invasive Ductal Carcinoma	350	IDC	Infiltrating Ductal Carcinoma	30	FEMALE		0.26	DiseaseFree	LIVING	0.26	Stage IIB	Pre (<6 months since LMP AND no prior bilateral ovariectomy AND not on estrogen replacement)	No				9.60328	3.10047
TCGA-S3-A6ZF		Primary Tumor	Breast Invasive Ductal Carcinoma	1350	IDC	Infiltrating Ductal Carcinoma	64	FEMALE		18.79	DiseaseFree	LIVING	18.79	Stage IIA	Post (prior bilateral ovariectomy OR >12 mo since LMP with no prior hysterectomy)	No	Positive	Positive	Negative	9.15436	3.26215
TCGA-S3-A6ZH		Primary Tumor	Breast Invasive Ductal Carcinoma	580	IDC	Infiltrating Ductal Carcinoma	29	FEMALE		21.06	DiseaseFree	LIVING	21.06	Stage IIIC		No	Positive	Positive	Negative	7.58464	4.08654
TCGA-S3-AA0Z		Primary Tumor	Breast Invasive Ductal Carcinoma	330	IDC	Infiltrating Ductal Carcinoma	63	FEMALE		20.66	DiseaseFree	LIVING	20.66	Stage IIB	Post (prior bilateral ovariectomy OR >12 mo since LMP with no prior hysterectomy)	No	Positive	Positive	Negative	9.58405	3.07701
TCGA-S3-AA10		Primary Tumor	Breast Invasive Ductal Carcinoma	410	IDC	Infiltrating Ductal Carcinoma	65	FEMALE		19.25	DiseaseFree	LIVING	19.25	Stage IIA	Post (prior bilateral ovariectomy OR >12 mo since LMP with no prior hysterectomy)	No	Negative	Negative	Negative	8.92566	2.98314
TCGA-S3-AA11		Primary Tumor	Breast Invasive Ductal Carcinoma	280	IDC	Infiltrating Ductal Carcinoma	67	FEMALE		13.83	DiseaseFree	LIVING	13.83	Stage IIA	Post (prior bilateral ovariectomy OR >12 mo since LMP with no prior hysterectomy)	No	Positive	Positive	Negative	8.49555	3.6276
TCGA-S3-AA12		Primary Tumor	Breast Invasive Ductal Carcinoma	2190	IDC	Infiltrating Ductal Carcinoma	82	FEMALE	Lung|Other, specify	18.86	DiseaseFree	LIVING	18.86	Stage IIIA	Post (prior bilateral ovariectomy OR >12 mo since LMP with no prior hysterectomy)	Yes	Negative	Positive	Negative	7.71535	3.79601
TCGA-S3-AA14		Primary Tumor	Breast Invasive Ductal Carcinoma	290	IDC	Infiltrating Ductal Carcinoma	47	FEMALE		17.38	DiseaseFree	LIVING	17.38	Stage I	Post (prior bilateral ovariectomy OR >12 mo since LMP with no prior hysterectomy)	No	Positive	Positive	Positive	8.29006	3.31248
TCGA-S3-AA17		Primary Tumor	Breast Invasive Ductal Carcinoma	520	IDC	Infiltrating Ductal Carcinoma	64	FEMALE		13.93	DiseaseFree	LIVING	13.93	Stage IIB	Post (prior bilateral ovariectomy OR >12 mo since LMP with no prior hysterectomy)	Yes	Positive	Positive	Negative	10.6319	3.65358
TCGA-UL-AAZ6		Primary Tumor	Breast Invasive Ductal Carcinoma	170	IDC	Infiltrating Ductal Carcinoma	73	FEMALE		17.02	DiseaseFree	LIVING	17.02	Stage IIA	Post (prior bilateral ovariectomy OR >12 mo since LMP with no prior hysterectomy)	No	Positive	Positive	Positive	7.99985	2.79622
TCGA-UU-A93S		Primary Tumor	Breast Invasive Ductal Carcinoma	980	IDC	Infiltrating Ductal Carcinoma	63	FEMALE	Bone|Liver			DECEASED	3.81	Stage IV	Post (prior bilateral ovariectomy OR >12 mo since LMP with no prior hysterectomy)	No	Negative	Negative	Positive	9.61612	3.68984
TCGA-W8-A86G		Primary Tumor	Breast Invasive Lobular Carcinoma	210	ILC	Infiltrating Lobular Carcinoma	66	FEMALE		11.4	DiseaseFree	LIVING	11.4	Stage IIA	Post (prior bilateral ovariectomy OR >12 mo since LMP with no prior hysterectomy)	Yes	Positive	Positive	Negative	9.9733	3.0086
TCGA-WT-AB41		Primary Tumor	Breast Invasive Ductal Carcinoma	110	IDC	Infiltrating Ductal Carcinoma	55	FEMALE		52.92	DiseaseFree	LIVING	52.92	Stage IIB	Post (prior bilateral ovariectomy OR >12 mo since LMP with no prior hysterectomy)	Yes	Positive	Positive		8.39278	2.70548
TCGA-WT-AB44		Primary Tumor	Breast Invasive Lobular Carcinoma	20	ILC	Infiltrating Lobular Carcinoma	77	FEMALE		29.01	DiseaseFree	LIVING	29.01	Stage IA	Post (prior bilateral ovariectomy OR >12 mo since LMP with no prior hysterectomy)	No	Positive	Positive	Negative	10.4902	3.05754
TCGA-XX-A899		Primary Tumor	Breast Invasive Lobular Carcinoma	260	ILC	Infiltrating Lobular Carcinoma	46	FEMALE		15.34	DiseaseFree	LIVING	15.34	Stage IIIA	Post (prior bilateral ovariectomy OR >12 mo since LMP with no prior hysterectomy)	No	Positive	Positive	Negative	8.91242	3.44065
TCGA-Z7-A8R5		Primary Tumor	Breast Invasive Lobular Carcinoma	450	ILC	Infiltrating Lobular Carcinoma	61	FEMALE		107.98	Recurred/Progressed	LIVING	107.98	Stage IIIA	Post (prior bilateral ovariectomy OR >12 mo since LMP with no prior hysterectomy)	Yes	Positive	Positive	Negative	9.15926	2.57988
TCGA-Z7-A8R6		Primary Tumor	Breast Invasive Ductal Carcinoma	520	IDC	Infiltrating Lobular Carcinoma	46	FEMALE		106.96	DiseaseFree	LIVING	106.96	Stage I	Pre (<6 months since LMP AND no prior bilateral ovariectomy AND not on estrogen replacement)	No	Positive	Positive	Negative	9.71417	4.36397
